# Supplementary material for: Evaluation of benzocaine-based anesthetic gel in anuran skins extracts: A case study using the frog Lithodytes lineatus (Anura: Leptodactylidae)
Source: PLoS One. 2020 Dec 8;15(12):e0243654. doi: 10.1371/journal.pone.0243654 (PMC7723253; doi:10.1371/journal.pone.0243654)
Supplement: S1 File — (CSV) [file pone.0243654.s001.csv]

16.6656	-49829
16.6653	207120
16.6650	401034
16.6647	241847
16.6644	25372
16.6640	26960
16.6637	229916
16.6634	163760
16.6631	104365
16.6628	300651
16.6625	204154
16.6622	115936
16.6619	-74640
16.6616	43983
16.6613	-28146
16.6609	188508
16.6606	52013
16.6603	125551
16.6600	386711
16.6597	231323
16.6594	-124881
16.6591	11841
16.6588	-16619
16.6585	115853
16.6581	58411
16.6578	-212014
16.6575	56492
16.6572	190671
16.6569	142828
16.6566	48623
16.6563	109322
16.6560	229646
16.6557	115075
16.6554	-56162
16.6550	222494
16.6547	306205
16.6544	65246
16.6541	-140368
16.6538	146731
16.6535	350327
16.6532	-66382
16.6529	178444
16.6526	-65062
16.6523	358927
16.6519	8522
16.6516	214494
16.6513	190890
16.6510	134994
16.6507	286814
16.6504	160880
16.6501	116016
16.6498	57457
16.6495	187469
16.6492	312296
16.6488	410999
16.6485	-169637
16.6482	147086
16.6479	265438
16.6476	88824
16.6473	163972
16.6470	86288
16.6467	453663
16.6464	113171
16.6461	20040
16.6457	203683
16.6454	159806
16.6451	481960
16.6448	-3480
16.6445	120399
16.6442	390918
16.6439	242934
16.6436	152762
16.6433	138620
16.6429	409412
16.6426	-19733
16.6423	238056
16.6420	191625
16.6417	27029
16.6414	152160
16.6411	209866
16.6408	173964
16.6405	-23307
16.6402	23765
16.6398	265398
16.6395	145122
16.6392	379505
16.6389	271386
16.6386	355193
16.6383	60652
16.6380	126278
16.6377	-53644
16.6374	-49832
16.6371	-68459
16.6367	75753
16.6364	281473
16.6361	65459
16.6358	302910
16.6355	136378
16.6352	259730
16.6349	186704
16.6346	170696
16.6343	246753
16.6340	256522
16.6336	122774
16.6333	200730
16.6330	47604
16.6327	-139073
16.6324	222292
16.6321	191912
16.6318	14708
16.6315	61822
16.6312	-206031
16.6308	-8911
16.6305	59338
16.6302	302374
16.6299	92804
16.6296	136656
16.6293	319425
16.6290	208824
16.6287	64252
16.6284	202976
16.6281	82061
16.6277	201801
16.6274	248270
16.6271	-255208
16.6268	65401
16.6265	96839
16.6262	-24162
16.6259	32533
16.6256	-128573
16.6253	359744
16.6250	131304
16.6246	239197
16.6243	231978
16.6240	368697
16.6237	159252
16.6234	219505
16.6231	23692
16.6228	43746
16.6225	76281
16.6222	35113
16.6219	391944
16.6215	191322
16.6212	314535
16.6209	120733
16.6206	-413006
16.6203	-66351
16.6200	-19040
16.6197	194231
16.6194	208279
16.6191	359741
16.6188	320809
16.6184	331434
16.6181	-15339
16.6178	-23564
16.6175	171508
16.6172	325923
16.6169	331318
16.6166	527998
16.6163	309047
16.6160	-7633
16.6156	340579
16.6153	69828
16.6150	344175
16.6147	247242
16.6144	185516
16.6141	219510
16.6138	-64074
16.6135	-101252
16.6132	415272
16.6129	-120884
16.6125	86090
16.6122	-94993
16.6119	-13660
16.6116	-5695
16.6113	340289
16.6110	115719
16.6107	46741
16.6104	354362
16.6101	-49317
16.6098	580707
16.6094	12891
16.6091	88864
16.6088	117076
16.6085	443424
16.6082	114423
16.6079	296364
16.6076	322087
16.6073	-8186
16.6070	-173284
16.6067	19475
16.6063	348145
16.6060	-269500
16.6057	345688
16.6054	-202668
16.6051	21458
16.6048	122518
16.6045	399554
16.6042	128750
16.6039	-111351
16.6035	282184
16.6032	269570
16.6029	297005
16.6026	126838
16.6023	44644
16.6020	178996
16.6017	-15585
16.6014	53322
16.6011	274397
16.6008	-87502
16.6004	32077
16.6001	132228
16.5998	-24422
16.5995	157033
16.5992	291723
16.5989	334572
16.5986	-109174
16.5983	86890
16.5980	72334
16.5977	215041
16.5973	130111
16.5970	75871
16.5967	90828
16.5964	-33505
16.5961	258818
16.5958	268800
16.5955	66281
16.5952	-154993
16.5949	296505
16.5946	49378
16.5942	364477
16.5939	401204
16.5936	432491
16.5933	243394
16.5930	-96617
16.5927	314099
16.5924	308560
16.5921	80677
16.5918	93371
16.5914	-124266
16.5911	86197
16.5908	183912
16.5905	241757
16.5902	219214
16.5899	47688
16.5896	408894
16.5893	27445
16.5890	249825
16.5887	-183820
16.5883	-80258
16.5880	237220
16.5877	101517
16.5874	62431
16.5871	144238
16.5868	-129306
16.5865	69732
16.5862	-94946
16.5859	209539
16.5856	209789
16.5852	20150
16.5849	156021
16.5846	122512
16.5843	-101990
16.5840	48471
16.5837	221871
16.5834	-110347
16.5831	44039
16.5828	367309
16.5825	15109
16.5821	250251
16.5818	512842
16.5815	294316
16.5812	-85799
16.5809	205652
16.5806	405401
16.5803	607931
16.5800	215605
16.5797	157331
16.5794	356141
16.5790	301206
16.5787	-86670
16.5784	276429
16.5781	-137266
16.5778	171961
16.5775	-21180
16.5772	367668
16.5769	125471
16.5766	175085
16.5762	231945
16.5759	116948
16.5756	32721
16.5753	289333
16.5750	288328
16.5747	120779
16.5744	224817
16.5741	257685
16.5738	95720
16.5735	180966
16.5731	452278
16.5728	312628
16.5725	280572
16.5722	50437
16.5719	98925
16.5716	308189
16.5713	236936
16.5710	-97685
16.5707	44249
16.5704	83665
16.5700	157268
16.5697	14804
16.5694	285564
16.5691	-157658
16.5688	330806
16.5685	448066
16.5682	94313
16.5679	79864
16.5676	225864
16.5673	42249
16.5669	-161701
16.5666	43019
16.5663	130291
16.5660	354
16.5657	50813
16.5654	322437
16.5651	286189
16.5648	-126070
16.5645	199044
16.5641	261317
16.5638	-87295
16.5635	318274
16.5632	296677
16.5629	193446
16.5626	95793
16.5623	186391
16.5620	-101736
16.5617	-93690
16.5614	303350
16.5610	13711
16.5607	-107329
16.5604	72794
16.5601	27911
16.5598	213658
16.5595	400061
16.5592	284498
16.5589	-5445
16.5586	-18897
16.5583	206676
16.5579	14133
16.5576	112448
16.5573	66007
16.5570	425957
16.5567	278781
16.5564	133386
16.5561	-55534
16.5558	473257
16.5555	286760
16.5552	88144
16.5548	136966
16.5545	355634
16.5542	-141206
16.5539	-21566
16.5536	-69819
16.5533	109289
16.5530	499516
16.5527	139567
16.5524	137981
16.5520	46913
16.5517	-204684
16.5514	-210324
16.5511	270766
16.5508	167528
16.5505	82351
16.5502	20550
16.5499	-104150
16.5496	360548
16.5493	104951
16.5489	249099
16.5486	388395
16.5483	313069
16.5480	213248
16.5477	-504
16.5474	80115
16.5471	355405
16.5468	189469
16.5465	122882
16.5462	103041
16.5458	-19093
16.5455	320159
16.5452	-164511
16.5449	86478
16.5446	-108207
16.5443	467398
16.5440	303990
16.5437	424249
16.5434	126595
16.5431	296510
16.5427	232483
16.5424	-192854
16.5421	165198
16.5418	335545
16.5415	119133
16.5412	-51383
16.5409	400378
16.5406	68801
16.5403	-1277
16.5400	-56830
16.5396	25281
16.5393	-238853
16.5390	631049
16.5387	38153
16.5384	279470
16.5381	463983
16.5378	148760
16.5375	-240687
16.5372	252900
16.5368	-67942
16.5365	-95295
16.5362	-323310
16.5359	-79624
16.5356	328059
16.5353	-3167
16.5350	214632
16.5347	152573
16.5344	279406
16.5341	288287
16.5337	318997
16.5334	91976
16.5331	158815
16.5328	-269599
16.5325	167995
16.5322	289765
16.5319	241048
16.5316	132868
16.5313	-118908
16.5310	281275
16.5306	133936
16.5303	194015
16.5300	152318
16.5297	188276
16.5294	156705
16.5291	69243
16.5288	173053
16.5285	419380
16.5282	212922
16.5279	-18635
16.5275	-51317
16.5272	201699
16.5269	43320
16.5266	68336
16.5263	194179
16.5260	9514
16.5257	396429
16.5254	99609
16.5251	44027
16.5247	172572
16.5244	220879
16.5241	264938
16.5238	7518
16.5235	-58654
16.5232	-108340
16.5229	-133476
16.5226	78600
16.5223	226034
16.5220	558987
16.5216	-112197
16.5213	373269
16.5210	-3531
16.5207	211425
16.5204	170342
16.5201	-123793
16.5198	136512
16.5195	147665
16.5192	146416
16.5189	50611
16.5185	165164
16.5182	-153986
16.5179	-64557
16.5176	26126
16.5173	161592
16.5170	87357
16.5167	131433
16.5164	325033
16.5161	75732
16.5158	330545
16.5154	176835
16.5151	366514
16.5148	224520
16.5145	144467
16.5142	183439
16.5139	179877
16.5136	267045
16.5133	28158
16.5130	372235
16.5127	230168
16.5123	163058
16.5120	100493
16.5117	172382
16.5114	379247
16.5111	392088
16.5108	203114
16.5105	658863
16.5102	121493
16.5099	-168217
16.5095	264801
16.5092	131328
16.5089	319097
16.5086	-119835
16.5083	40620
16.5080	73202
16.5077	390380
16.5074	146736
16.5071	-78924
16.5068	29119
16.5064	-104427
16.5061	202197
16.5058	139648
16.5055	-28165
16.5052	-79039
16.5049	244601
16.5046	69719
16.5043	261413
16.5040	83040
16.5037	-57916
16.5033	171622
16.5030	224187
16.5027	193966
16.5024	239354
16.5021	145917
16.5018	201637
16.5015	478651
16.5012	291601
16.5009	14763
16.5006	155919
16.5002	110064
16.4999	306470
16.4996	196100
16.4993	163590
16.4990	77604
16.4987	196877
16.4984	357130
16.4981	98984
16.4978	-14052
16.4974	177782
16.4971	220662
16.4968	288140
16.4965	348116
16.4962	440177
16.4959	190855
16.4956	-983
16.4953	472253
16.4950	344670
16.4947	232364
16.4943	169926
16.4940	138985
16.4937	95159
16.4934	97730
16.4931	407881
16.4928	68702
16.4925	148484
16.4922	340590
16.4919	40122
16.4916	172499
16.4912	218657
16.4909	71075
16.4906	-9450
16.4903	-113713
16.4900	436223
16.4897	109815
16.4894	52436
16.4891	235137
16.4888	187034
16.4885	-133496
16.4881	460650
16.4878	343876
16.4875	141427
16.4872	323643
16.4869	91771
16.4866	-103355
16.4863	184517
16.4860	197986
16.4857	161921
16.4853	156304
16.4850	-90191
16.4847	127371
16.4844	379071
16.4841	188911
16.4838	52837
16.4835	-174722
16.4832	495308
16.4829	268962
16.4826	-34507
16.4822	329617
16.4819	-75465
16.4816	113807
16.4813	-115965
16.4810	137690
16.4807	259723
16.4804	282188
16.4801	55807
16.4798	198864
16.4795	9641
16.4791	346461
16.4788	133580
16.4785	90256
16.4782	75136
16.4779	202113
16.4776	207926
16.4773	-353057
16.4770	239082
16.4767	398227
16.4764	269435
16.4760	-109601
16.4757	-41814
16.4754	127558
16.4751	60724
16.4748	289532
16.4745	283060
16.4742	93459
16.4739	-180116
16.4736	405354
16.4733	-62106
16.4729	8909
16.4726	181382
16.4723	322209
16.4720	-62625
16.4717	106254
16.4714	229668
16.4711	46073
16.4708	628108
16.4705	281139
16.4701	262743
16.4698	165514
16.4695	-15229
16.4692	184723
16.4689	368408
16.4686	414951
16.4683	91226
16.4680	-93628
16.4677	11774
16.4674	470424
16.4670	281625
16.4667	94364
16.4664	11795
16.4661	-81826
16.4658	234960
16.4655	114870
16.4652	252175
16.4649	65552
16.4646	425866
16.4643	316
16.4639	478106
16.4636	123143
16.4633	202853
16.4630	154384
16.4627	155948
16.4624	51943
16.4621	107587
16.4618	157966
16.4615	4084
16.4612	146986
16.4608	93766
16.4605	46787
16.4602	121557
16.4599	450875
16.4596	258833
16.4593	319854
16.4590	34503
16.4587	238659
16.4584	-1880
16.4580	393481
16.4577	379964
16.4574	248608
16.4571	161141
16.4568	382588
16.4565	-46218
16.4562	247070
16.4559	147399
16.4556	342428
16.4553	27109
16.4549	363143
16.4546	70182
16.4543	110981
16.4540	222300
16.4537	276730
16.4534	274545
16.4531	168986
16.4528	369094
16.4525	111347
16.4522	160779
16.4518	-90667
16.4515	597686
16.4512	-149663
16.4509	273442
16.4506	356529
16.4503	62172
16.4500	116614
16.4497	43003
16.4494	74780
16.4491	183948
16.4487	190333
16.4484	-7658
16.4481	54148
16.4478	194122
16.4475	175076
16.4472	488573
16.4469	234464
16.4466	193698
16.4463	115293
16.4459	98077
16.4456	218270
16.4453	66171
16.4450	245198
16.4447	213888
16.4444	180186
16.4441	224069
16.4438	201952
16.4435	-48875
16.4432	16276
16.4428	1290
16.4425	-70588
16.4422	21194
16.4419	244781
16.4416	203830
16.4413	459344
16.4410	-38252
16.4407	-54862
16.4404	19315
16.4401	378754
16.4397	216087
16.4394	241688
16.4391	578261
16.4388	282443
16.4385	286268
16.4382	-46665
16.4379	72264
16.4376	94588
16.4373	142553
16.4370	25309
16.4366	-73966
16.4363	225650
16.4360	-31403
16.4357	63570
16.4354	-68523
16.4351	14465
16.4348	184811
16.4345	-169880
16.4342	59600
16.4339	8918
16.4335	426781
16.4332	166868
16.4329	-72208
16.4326	168343
16.4323	-17800
16.4320	114926
16.4317	172377
16.4314	299726
16.4311	164258
16.4307	285167
16.4304	215368
16.4301	492477
16.4298	119057
16.4295	113384
16.4292	134918
16.4289	157118
16.4286	83981
16.4283	224193
16.4280	166228
16.4276	341777
16.4273	352770
16.4270	112020
16.4267	22237
16.4264	313008
16.4261	351398
16.4258	118421
16.4255	-15377
16.4252	-11488
16.4249	39317
16.4245	98871
16.4242	114386
16.4239	83797
16.4236	120296
16.4233	105007
16.4230	159454
16.4227	-82597
16.4224	303728
16.4221	282600
16.4218	178162
16.4214	-30739
16.4211	228015
16.4208	404963
16.4205	426974
16.4202	77413
16.4199	154312
16.4196	41849
16.4193	-153819
16.4190	163465
16.4186	-75235
16.4183	51192
16.4180	-5265
16.4177	-68464
16.4174	116124
16.4171	9359
16.4168	95312
16.4165	188167
16.4162	171201
16.4159	354973
16.4155	-149359
16.4152	162587
16.4149	-34374
16.4146	87445
16.4143	238194
16.4140	426538
16.4137	344885
16.4134	220279
16.4131	76394
16.4128	134381
16.4124	179852
16.4121	258311
16.4118	167573
16.4115	284550
16.4112	-239521
16.4109	103028
16.4106	18172
16.4103	459952
16.4100	293545
16.4097	-296196
16.4093	175973
16.4090	-78353
16.4087	138196
16.4084	28138
16.4081	60617
16.4078	7666
16.4075	271370
16.4072	-209459
16.4069	349682
16.4065	-29041
16.4062	-198741
16.4059	422958
16.4056	337611
16.4053	253286
16.4050	175079
16.4047	70540
16.4044	266969
16.4041	60696
16.4038	261347
16.4034	220563
16.4031	-5619
16.4028	186784
16.4025	2782
16.4022	79666
16.4019	357501
16.4016	273069
16.4013	12065
16.4010	-134898
16.4007	-12163
16.4003	23467
16.4000	65319
16.3997	387410
16.3994	286497
16.3991	473899
16.3988	209566
16.3985	27869
16.3982	73508
16.3979	82504
16.3976	245813
16.3972	188988
16.3969	263203
16.3966	-32567
16.3963	322811
16.3960	327445
16.3957	374901
16.3954	219113
16.3951	75455
16.3948	132686
16.3945	-49812
16.3941	173109
16.3938	361268
16.3935	-38785
16.3932	191243
16.3929	-264946
16.3926	116505
16.3923	141726
16.3920	172935
16.3917	17365
16.3913	222358
16.3910	42290
16.3907	-13818
16.3904	300708
16.3901	-14274
16.3898	-70003
16.3895	215493
16.3892	-196015
16.3889	179147
16.3886	154672
16.3882	295631
16.3879	349523
16.3876	81762
16.3873	242077
16.3870	-85985
16.3867	203700
16.3864	-89288
16.3861	388261
16.3858	253623
16.3855	421958
16.3851	3343
16.3848	-98412
16.3845	-174374
16.3842	84576
16.3839	253304
16.3836	433171
16.3833	257864
16.3830	-121688
16.3827	458387
16.3824	95244
16.3820	-39456
16.3817	335890
16.3814	64726
16.3811	57152
16.3808	-20890
16.3805	-220868
16.3802	360542
16.3799	246537
16.3796	138461
16.3792	-29146
16.3789	179188
16.3786	-124597
16.3783	63765
16.3780	364375
16.3777	97333
16.3774	102037
16.3771	145146
16.3768	252374
16.3765	167971
16.3761	32236
16.3758	148723
16.3755	296127
16.3752	223918
16.3749	97416
16.3746	-111362
16.3743	-35928
16.3740	89239
16.3737	245850
16.3734	40478
16.3730	347926
16.3727	-116048
16.3724	358744
16.3721	218807
16.3718	135610
16.3715	282551
16.3712	258622
16.3709	73792
16.3706	-74442
16.3703	272220
16.3699	304552
16.3696	361652
16.3693	359115
16.3690	-48146
16.3687	244121
16.3684	157715
16.3681	363238
16.3678	146558
16.3675	129628
16.3672	187101
16.3668	442739
16.3665	353310
16.3662	135050
16.3659	14061
16.3656	-116545
16.3653	158206
16.3650	67544
16.3647	168977
16.3644	348171
16.3640	361500
16.3637	31645
16.3634	334245
16.3631	212443
16.3628	392431
16.3625	138630
16.3622	201782
16.3619	144906
16.3616	235140
16.3613	-134866
16.3609	220775
16.3606	100051
16.3603	369370
16.3600	-80882
16.3597	457604
16.3594	-137006
16.3591	192916
16.3588	-12271
16.3585	247056
16.3582	111770
16.3578	95130
16.3575	228509
16.3572	344099
16.3569	256306
16.3566	353666
16.3563	169472
16.3560	50011
16.3557	-69973
16.3554	70504
16.3551	-44230
16.3547	115980
16.3544	403521
16.3541	-101909
16.3538	232246
16.3535	94860
16.3532	82680
16.3529	388454
16.3526	145975
16.3523	-57595
16.3519	20742
16.3516	73923
16.3513	444191
16.3510	85475
16.3507	192413
16.3504	332137
16.3501	173754
16.3498	148159
16.3495	-34050
16.3492	1164
16.3488	78047
16.3485	-231009
16.3482	115800
16.3479	-331
16.3476	61207
16.3473	234302
16.3470	136379
16.3467	296614
16.3464	251523
16.3461	185334
16.3457	-124595
16.3454	296140
16.3451	191185
16.3448	187481
16.3445	82724
16.3442	98226
16.3439	127650
16.3436	14093
16.3433	77383
16.3430	203057
16.3426	-78900
16.3423	116451
16.3420	83974
16.3417	212693
16.3414	51927
16.3411	-82535
16.3408	416660
16.3405	-49996
16.3402	157265
16.3398	120200
16.3395	173063
16.3392	122737
16.3389	243130
16.3386	-29808
16.3383	172490
16.3380	87216
16.3377	391942
16.3374	281808
16.3371	112880
16.3367	-20072
16.3364	169993
16.3361	-43816
16.3358	561494
16.3355	319837
16.3352	57222
16.3349	135620
16.3346	256635
16.3343	201010
16.3340	-44625
16.3336	411649
16.3333	90355
16.3330	-74691
16.3327	-99000
16.3324	284751
16.3321	346866
16.3318	-12566
16.3315	298146
16.3312	382492
16.3309	52617
16.3305	142742
16.3302	33914
16.3299	247588
16.3296	56875
16.3293	49353
16.3290	156808
16.3287	-89807
16.3284	184104
16.3281	88764
16.3278	261296
16.3274	570
16.3271	261239
16.3268	263817
16.3265	42477
16.3262	198560
16.3259	240821
16.3256	345587
16.3253	36607
16.3250	262
16.3246	285390
16.3243	56066
16.3240	320014
16.3237	77162
16.3234	240834
16.3231	131457
16.3228	-50022
16.3225	243751
16.3222	284734
16.3219	-13108
16.3215	-164317
16.3212	102918
16.3209	676049
16.3206	60986
16.3203	-63200
16.3200	277486
16.3197	229035
16.3194	536408
16.3191	331898
16.3188	31925
16.3184	389413
16.3181	277411
16.3178	126949
16.3175	-121043
16.3172	35840
16.3169	-83232
16.3166	504181
16.3163	105607
16.3160	245581
16.3157	65000
16.3153	271155
16.3150	196390
16.3147	43063
16.3144	329123
16.3141	134048
16.3138	157173
16.3135	372454
16.3132	170384
16.3129	86420
16.3125	-52300
16.3122	152550
16.3119	314661
16.3116	5793
16.3113	-163913
16.3110	297657
16.3107	292340
16.3104	38311
16.3101	-75085
16.3098	239499
16.3094	-79709
16.3091	296546
16.3088	180148
16.3085	-12027
16.3082	15667
16.3079	-111247
16.3076	-88937
16.3073	571
16.3070	343725
16.3067	95551
16.3063	556762
16.3060	265858
16.3057	63329
16.3054	85860
16.3051	239958
16.3048	105403
16.3045	208308
16.3042	36996
16.3039	-21650
16.3036	39332
16.3032	603586
16.3029	-91678
16.3026	297267
16.3023	201168
16.3020	209867
16.3017	76865
16.3014	19910
16.3011	12982
16.3008	14446
16.3004	29038
16.3001	31859
16.2998	378621
16.2995	100377
16.2992	81789
16.2989	-35382
16.2986	183980
16.2983	275854
16.2980	-50234
16.2977	217513
16.2973	-66564
16.2970	212798
16.2967	-93720
16.2964	69660
16.2961	34339
16.2958	83445
16.2955	165947
16.2952	196906
16.2949	-139360
16.2946	251369
16.2942	129010
16.2939	331750
16.2936	218242
16.2933	164856
16.2930	-12909
16.2927	272576
16.2924	415210
16.2921	125276
16.2918	246671
16.2915	361243
16.2911	-40744
16.2908	374004
16.2905	382341
16.2902	67343
16.2899	-137140
16.2896	15344
16.2893	23335
16.2890	263056
16.2887	219637
16.2884	323417
16.2880	-979
16.2877	-164406
16.2874	90231
16.2871	216110
16.2868	341357
16.2865	144319
16.2862	530969
16.2859	41915
16.2856	313698
16.2852	-167357
16.2849	150780
16.2846	299935
16.2843	298472
16.2840	-241447
16.2837	223867
16.2834	105645
16.2831	13178
16.2828	397965
16.2825	153302
16.2821	221619
16.2818	-20216
16.2815	29377
16.2812	-140627
16.2809	180661
16.2806	313337
16.2803	236952
16.2800	391412
16.2797	316540
16.2794	13476
16.2790	-267250
16.2787	430685
16.2784	219923
16.2781	-228331
16.2778	402267
16.2775	407711
16.2772	306391
16.2769	95719
16.2766	118358
16.2763	30575
16.2759	-103880
16.2756	195384
16.2753	-50570
16.2750	349310
16.2747	165376
16.2744	203059
16.2741	269494
16.2738	-110232
16.2735	-139667
16.2731	322774
16.2728	121082
16.2725	116267
16.2722	-187901
16.2719	237152
16.2716	274726
16.2713	-72555
16.2710	95086
16.2707	139534
16.2704	179988
16.2700	125519
16.2697	23726
16.2694	1182
16.2691	210078
16.2688	47471
16.2685	262722
16.2682	143689
16.2679	234596
16.2676	219964
16.2673	-230269
16.2669	481574
16.2666	289449
16.2663	73751
16.2660	146994
16.2657	172676
16.2654	-113597
16.2651	125894
16.2648	354331
16.2645	379587
16.2642	484677
16.2638	-94746
16.2635	-5070
16.2632	940
16.2629	509316
16.2626	-257815
16.2623	195139
16.2620	112528
16.2617	455811
16.2614	-77236
16.2611	215195
16.2607	-125072
16.2604	38292
16.2601	109598
16.2598	150361
16.2595	-2824
16.2592	120742
16.2589	-274844
16.2586	145331
16.2583	-173999
16.2579	205799
16.2576	11125
16.2573	-41757
16.2570	157900
16.2567	123907
16.2564	510100
16.2561	160894
16.2558	-72657
16.2555	144145
16.2552	-11481
16.2548	416356
16.2545	173932
16.2542	45846
16.2539	-65036
16.2536	34422
16.2533	301258
16.2530	286999
16.2527	613013
16.2524	27982
16.2521	289125
16.2517	-88599
16.2514	373284
16.2511	328041
16.2508	36743
16.2505	-23967
16.2502	44008
16.2499	-857
16.2496	204392
16.2493	361547
16.2490	464592
16.2486	110322
16.2483	213956
16.2480	412219
16.2477	-68889
16.2474	-172084
16.2471	7708
16.2468	54158
16.2465	-93397
16.2462	313407
16.2458	480291
16.2455	173179
16.2452	5704
16.2449	97931
16.2446	402969
16.2443	85405
16.2440	3849
16.2437	82809
16.2434	316374
16.2431	189246
16.2427	48571
16.2424	159195
16.2421	273771
16.2418	268857
16.2415	205177
16.2412	-188096
16.2409	155983
16.2406	229116
16.2403	478646
16.2400	170761
16.2396	-33298
16.2393	-6235
16.2390	-31855
16.2387	-33129
16.2384	297103
16.2381	39193
16.2378	148501
16.2375	138390
16.2372	169971
16.2369	-209945
16.2365	360553
16.2362	33778
16.2359	204796
16.2356	245651
16.2353	173692
16.2350	97538
16.2347	108547
16.2344	273482
16.2341	-12620
16.2337	209784
16.2334	165140
16.2331	266958
16.2328	-8104
16.2325	346931
16.2322	88881
16.2319	167148
16.2316	281660
16.2313	182821
16.2310	-147236
16.2306	502545
16.2303	305796
16.2300	241545
16.2297	300616
16.2294	80568
16.2291	280655
16.2288	55021
16.2285	-85899
16.2282	229169
16.2279	-63412
16.2275	55762
16.2272	244036
16.2269	127063
16.2266	-396887
16.2263	347760
16.2260	376825
16.2257	108632
16.2254	251174
16.2251	-33946
16.2248	4869
16.2244	329635
16.2241	13499
16.2238	135374
16.2235	249550
16.2232	340048
16.2229	43099
16.2226	220147
16.2223	120211
16.2220	301901
16.2217	182316
16.2213	-164793
16.2210	114233
16.2207	328836
16.2204	170777
16.2201	165641
16.2198	36074
16.2195	111669
16.2192	-96106
16.2189	274849
16.2185	110402
16.2182	-111575
16.2179	46076
16.2176	24226
16.2173	511038
16.2170	53794
16.2167	242430
16.2164	-53480
16.2161	296892
16.2158	100064
16.2154	-40332
16.2151	-82643
16.2148	312497
16.2145	-64849
16.2142	146372
16.2139	334813
16.2136	108609
16.2133	-35508
16.2130	216869
16.2127	462551
16.2123	318584
16.2120	149506
16.2117	116209
16.2114	503905
16.2111	52663
16.2108	116704
16.2105	274009
16.2102	128136
16.2099	237956
16.2096	-62082
16.2092	146836
16.2089	281711
16.2086	290469
16.2083	125221
16.2080	-56054
16.2077	102532
16.2074	-222651
16.2071	350763
16.2068	297937
16.2064	315597
16.2061	279164
16.2058	239183
16.2055	402440
16.2052	512152
16.2049	-14843
16.2046	411665
16.2043	188472
16.2040	194603
16.2037	-6830
16.2033	312448
16.2030	150960
16.2027	221895
16.2024	330919
16.2021	174274
16.2018	67739
16.2015	69318
16.2012	254031
16.2009	84101
16.2006	89903
16.2002	275841
16.1999	311356
16.1996	188176
16.1993	357477
16.1990	79586
16.1987	267386
16.1984	197532
16.1981	331312
16.1978	128203
16.1975	373907
16.1971	-65035
16.1968	320985
16.1965	141901
16.1962	291106
16.1959	78577
16.1956	68764
16.1953	199800
16.1950	483712
16.1947	53550
16.1943	391633
16.1940	434122
16.1937	164500
16.1934	291896
16.1931	221591
16.1928	137945
16.1925	34309
16.1922	-122839
16.1919	448367
16.1916	244264
16.1912	-15632
16.1909	49170
16.1906	70605
16.1903	138745
16.1900	117024
16.1897	265466
16.1894	92197
16.1891	-122385
16.1888	421585
16.1885	-107463
16.1881	103546
16.1878	425126
16.1875	202411
16.1872	236061
16.1869	27515
16.1866	-3104
16.1863	190788
16.1860	587337
16.1857	208123
16.1854	280493
16.1850	31118
16.1847	383007
16.1844	177368
16.1841	135731
16.1838	-169723
16.1835	-2259
16.1832	268302
16.1829	98900
16.1826	-230684
16.1823	236321
16.1819	284552
16.1816	246897
16.1813	24847
16.1810	276507
16.1807	-15486
16.1804	-75121
16.1801	679613
16.1798	21088
16.1795	357356
16.1791	-19876
16.1788	230101
16.1785	99717
16.1782	470550
16.1779	314974
16.1776	-8732
16.1773	180840
16.1770	194541
16.1767	121553
16.1764	-114534
16.1760	45822
16.1757	-76546
16.1754	241666
16.1751	322027
16.1748	512821
16.1745	266936
16.1742	291765
16.1739	133336
16.1736	20626
16.1733	-56012
16.1729	266242
16.1726	154578
16.1723	193855
16.1720	63457
16.1717	-4442
16.1714	202810
16.1711	71873
16.1708	254019
16.1705	192253
16.1702	216015
16.1698	36012
16.1695	274673
16.1692	372830
16.1689	291560
16.1686	-48740
16.1683	123801
16.1680	431143
16.1677	13729
16.1674	272652
16.1670	153509
16.1667	209890
16.1664	-184465
16.1661	13532
16.1658	218376
16.1655	98384
16.1652	134876
16.1649	45421
16.1646	370889
16.1643	95281
16.1639	107282
16.1636	36572
16.1633	110143
16.1630	110124
16.1627	83514
16.1624	296255
16.1621	390964
16.1618	257123
16.1615	130887
16.1612	132726
16.1608	237904
16.1605	95602
16.1602	559663
16.1599	129485
16.1596	82908
16.1593	283781
16.1590	174487
16.1587	-204810
16.1584	84932
16.1581	246811
16.1577	183460
16.1574	255542
16.1571	179698
16.1568	317628
16.1565	-56430
16.1562	315575
16.1559	201545
16.1556	331600
16.1553	448964
16.1550	206214
16.1546	77116
16.1543	-145108
16.1540	64504
16.1537	43237
16.1534	217585
16.1531	164707
16.1528	517688
16.1525	103556
16.1522	319771
16.1518	84532
16.1515	224621
16.1512	80645
16.1509	343294
16.1506	192834
16.1503	459832
16.1500	293314
16.1497	30590
16.1494	111481
16.1491	181719
16.1487	143343
16.1484	-9040
16.1481	7317
16.1478	113187
16.1475	-106615
16.1472	151331
16.1469	-42930
16.1466	120817
16.1463	98925
16.1460	103362
16.1456	405673
16.1453	191639
16.1450	281416
16.1447	298503
16.1444	-56934
16.1441	-44547
16.1438	255943
16.1435	142827
16.1432	-102771
16.1429	241090
16.1425	302818
16.1422	223950
16.1419	13178
16.1416	47189
16.1413	222307
16.1410	-115293
16.1407	-40873
16.1404	348084
16.1401	202369
16.1397	225123
16.1394	279905
16.1391	-18135
16.1388	261645
16.1385	274194
16.1382	-44098
16.1379	39586
16.1376	170159
16.1373	243577
16.1370	458166
16.1366	459181
16.1363	116246
16.1360	133731
16.1357	306416
16.1354	261596
16.1351	408966
16.1348	307317
16.1345	82420
16.1342	131658
16.1339	-5574
16.1335	216394
16.1332	156002
16.1329	422988
16.1326	71281
16.1323	105831
16.1320	-61149
16.1317	387420
16.1314	237177
16.1311	265636
16.1308	279870
16.1304	121170
16.1301	54347
16.1298	92878
16.1295	287776
16.1292	-5310
16.1289	385947
16.1286	-82727
16.1283	55640
16.1280	60590
16.1276	177497
16.1273	176343
16.1270	156232
16.1267	371372
16.1264	36782
16.1261	34432
16.1258	87642
16.1255	-58488
16.1252	-8054
16.1249	186155
16.1245	98195
16.1242	81251
16.1239	163949
16.1236	279923
16.1233	266320
16.1230	283291
16.1227	374254
16.1224	373701
16.1221	88433
16.1218	42529
16.1214	185728
16.1211	402950
16.1208	-240169
16.1205	352138
16.1202	161260
16.1199	232498
16.1196	-187943
16.1193	55390
16.1190	222443
16.1187	381611
16.1183	119697
16.1180	300752
16.1177	-180053
16.1174	25770
16.1171	315199
16.1168	284628
16.1165	377720
16.1162	318504
16.1159	94674
16.1156	357422
16.1152	171253
16.1149	266014
16.1146	314546
16.1143	261616
16.1140	-48653
16.1137	1477
16.1134	123655
16.1131	113956
16.1128	237520
16.1124	325083
16.1121	376663
16.1118	402947
16.1115	248853
16.1112	361035
16.1109	-84851
16.1106	101008
16.1103	280473
16.1100	146869
16.1097	170339
16.1093	376775
16.1090	256139
16.1087	220758
16.1084	-2158
16.1081	58770
16.1078	14991
16.1075	168734
16.1072	-32109
16.1069	151766
16.1066	366824
16.1062	98432
16.1059	544606
16.1056	279324
16.1053	141331
16.1050	165767
16.1047	-176449
16.1044	174666
16.1041	8873
16.1038	142002
16.1035	134333
16.1031	21133
16.1028	387818
16.1025	330899
16.1022	386114
16.1019	-190987
16.1016	-28059
16.1013	449667
16.1010	184035
16.1007	320381
16.1003	53203
16.1000	144600
16.0997	-49259
16.0994	25658
16.0991	-95860
16.0988	212671
16.0985	233997
16.0982	-18301
16.0979	75373
16.0976	70399
16.0972	-173592
16.0969	-19699
16.0966	190013
16.0963	244138
16.0960	144752
16.0957	72776
16.0954	223243
16.0951	-316650
16.0948	469611
16.0945	23828
16.0941	311091
16.0938	93366
16.0935	372051
16.0932	139465
16.0929	433954
16.0926	-81521
16.0923	-85595
16.0920	-68001
16.0917	242581
16.0914	263107
16.0910	528293
16.0907	197815
16.0904	405073
16.0901	-34582
16.0898	101620
16.0895	-63054
16.0892	131827
16.0889	337703
16.0886	228274
16.0882	264655
16.0879	535807
16.0876	-70761
16.0873	347878
16.0870	519764
16.0867	162447
16.0864	51569
16.0861	300021
16.0858	283779
16.0855	253148
16.0851	60599
16.0848	110112
16.0845	-64603
16.0842	370462
16.0839	-16854
16.0836	-45897
16.0833	217370
16.0830	282887
16.0827	530196
16.0824	294526
16.0820	327640
16.0817	352806
16.0814	203034
16.0811	78235
16.0808	107643
16.0805	30509
16.0802	350837
16.0799	152689
16.0796	171381
16.0793	166581
16.0789	203204
16.0786	255446
16.0783	132427
16.0780	208352
16.0777	-76111
16.0774	71627
16.0771	186579
16.0768	420123
16.0765	179973
16.0762	208884
16.0758	573508
16.0755	286943
16.0752	147452
16.0749	88954
16.0746	316461
16.0743	-50871
16.0740	356750
16.0737	104606
16.0734	51772
16.0730	299282
16.0727	173812
16.0724	53970
16.0721	268876
16.0718	268628
16.0715	659881
16.0712	-82616
16.0709	167729
16.0706	369865
16.0703	-157034
16.0699	111490
16.0696	-36040
16.0693	254891
16.0690	99080
16.0687	113744
16.0684	208913
16.0681	290562
16.0678	224533
16.0675	295355
16.0672	-81599
16.0668	281416
16.0665	77547
16.0662	305061
16.0659	366849
16.0656	166190
16.0653	-101384
16.0650	23354
16.0647	140957
16.0644	163374
16.0641	164984
16.0637	-5420
16.0634	-100499
16.0631	96236
16.0628	-220123
16.0625	-42817
16.0622	107293
16.0619	-14836
16.0616	13845
16.0613	133597
16.0609	158532
16.0606	349153
16.0603	148665
16.0600	192467
16.0597	97287
16.0594	157514
16.0591	380912
16.0588	204550
16.0585	27975
16.0582	-4526
16.0578	255437
16.0575	223989
16.0572	-44994
16.0569	-156151
16.0566	207898
16.0563	166410
16.0560	423723
16.0557	71506
16.0554	-28052
16.0551	-20118
16.0547	-222062
16.0544	502910
16.0541	-62107
16.0538	501838
16.0535	14376
16.0532	118366
16.0529	208024
16.0526	63333
16.0523	243116
16.0520	343466
16.0516	301383
16.0513	488357
16.0510	192254
16.0507	64921
16.0504	244467
16.0501	271866
16.0498	127101
16.0495	214819
16.0492	-50837
16.0489	167582
16.0485	149508
16.0482	335762
16.0479	264128
16.0476	226790
16.0473	-160836
16.0470	22102
16.0467	169341
16.0464	191388
16.0461	201002
16.0457	420043
16.0454	248929
[truncated: 63,536 more rows]
