# Supplementary material for: Evaluation of benzocaine-based anesthetic gel in anuran skins extracts: A case study using the frog Lithodytes lineatus (Anura: Leptodactylidae)
Source: PLoS One. 2020 Dec 8;15(12):e0243654. doi: 10.1371/journal.pone.0243654 (PMC7723253; doi:10.1371/journal.pone.0243654)
Supplement: S2 File — (CSV) [file pone.0243654.s002.csv]

16.6656	-1854410
16.6653	-1838340
16.6650	-1587933
16.6647	-1959636
16.6644	-1656647
16.6640	-1788315
16.6637	-1637015
16.6634	-2095765
16.6631	-1623288
16.6628	-1455721
16.6625	-1677847
16.6622	-1886883
16.6619	-1416025
16.6616	-1666213
16.6613	-1848782
16.6609	-1771626
16.6606	-1359723
16.6603	-1700474
16.6600	-1963280
16.6597	-1660272
16.6594	-1795188
16.6591	-1824713
16.6588	-1585832
16.6585	-1555407
16.6581	-1570545
16.6578	-1682259
16.6575	-1557998
16.6572	-1680135
16.6569	-1754925
16.6566	-2003492
16.6563	-2083668
16.6560	-1602798
16.6557	-1408333
16.6554	-1390418
16.6550	-1396108
16.6547	-1903721
16.6544	-1256716
16.6541	-1683006
16.6538	-1989813
16.6535	-1416145
16.6532	-1685103
16.6529	-2088085
16.6526	-1735629
16.6523	-1511139
16.6519	-1951725
16.6516	-1824264
16.6513	-1805900
16.6510	-1569018
16.6507	-1955158
16.6504	-1546996
16.6501	-1754662
16.6498	-1732649
16.6495	-1727939
16.6492	-1504361
16.6488	-1551607
16.6485	-1961316
16.6482	-1594931
16.6479	-1470312
16.6476	-1359286
16.6473	-1581171
16.6470	-1973744
16.6467	-1815974
16.6464	-1673279
16.6461	-1593525
16.6457	-1542810
16.6454	-1482849
16.6451	-1957597
16.6448	-1412985
16.6445	-1539353
16.6442	-1760994
16.6439	-1847724
16.6436	-1704976
16.6433	-1615070
16.6429	-1583340
16.6426	-1506244
16.6423	-1569743
16.6420	-1866948
16.6417	-1715177
16.6414	-1727223
16.6411	-1771044
16.6408	-1643246
16.6405	-1764334
16.6402	-1623229
16.6398	-1678228
16.6395	-1692621
16.6392	-1798143
16.6389	-2203009
16.6386	-1778486
16.6383	-1507966
16.6380	-1771093
16.6377	-1476103
16.6374	-1507463
16.6371	-1538350
16.6367	-1158162
16.6364	-1641743
16.6361	-1800219
16.6358	-1685290
16.6355	-1612117
16.6352	-1623345
16.6349	-1998295
16.6346	-1378544
16.6343	-1847537
16.6340	-1906803
16.6336	-1561490
16.6333	-1554083
16.6330	-1700039
16.6327	-1450698
16.6324	-1808066
16.6321	-1849983
16.6318	-1313873
16.6315	-1614701
16.6312	-1435759
16.6308	-1769658
16.6305	-1579779
16.6302	-1826594
16.6299	-1803001
16.6296	-1736354
16.6293	-1749860
16.6290	-1769445
16.6287	-1420759
16.6284	-1513306
16.6281	-1690287
16.6277	-1639469
16.6274	-1739063
16.6271	-2055366
16.6268	-1550376
16.6265	-1880661
16.6262	-1727479
16.6259	-1640899
16.6256	-2170003
16.6253	-1583248
16.6250	-1452505
16.6246	-1533570
16.6243	-1876792
16.6240	-1944302
16.6237	-1469770
16.6234	-1426396
16.6231	-1786159
16.6228	-1929616
16.6225	-1443346
16.6222	-1781306
16.6219	-1748667
16.6215	-1862528
16.6212	-1418480
16.6209	-1373176
16.6206	-1685221
16.6203	-1613521
16.6200	-1557988
16.6197	-1413030
16.6194	-1767223
16.6191	-1440689
16.6188	-1534842
16.6184	-1716255
16.6181	-1923413
16.6178	-1748436
16.6175	-1674257
16.6172	-1933112
16.6169	-1692852
16.6166	-1510727
16.6163	-1734224
16.6160	-1831914
16.6156	-1948345
16.6153	-1690197
16.6150	-1713341
16.6147	-1813259
16.6144	-1916604
16.6141	-1651071
16.6138	-1710255
16.6135	-1977060
16.6132	-1706720
16.6129	-1539254
16.6125	-1601333
16.6122	-1473139
16.6119	-1631696
16.6116	-1614924
16.6113	-1747383
16.6110	-2043527
16.6107	-1448602
16.6104	-1617821
16.6101	-1650562
16.6098	-1123551
16.6094	-1886637
16.6091	-1723910
16.6088	-1977751
16.6085	-1971476
16.6082	-1239212
16.6079	-1702941
16.6076	-1353990
16.6073	-1693901
16.6070	-1754012
16.6067	-1612178
16.6063	-1686681
16.6060	-1729756
16.6057	-1423255
16.6054	-1703222
16.6051	-1665930
16.6048	-1342737
16.6045	-1643757
16.6042	-1564973
16.6039	-2087604
16.6035	-1521606
16.6032	-1495022
16.6029	-2049354
16.6026	-1633507
16.6023	-1561766
16.6020	-1745677
16.6017	-2009868
16.6014	-1994854
16.6011	-1612023
16.6008	-1731393
16.6004	-1537881
16.6001	-1380391
16.5998	-1459458
16.5995	-1671117
16.5992	-1615797
16.5989	-1425920
16.5986	-1462138
16.5983	-1341837
16.5980	-1604257
16.5977	-1991258
16.5973	-1574811
16.5970	-1684588
16.5967	-1496661
16.5964	-1457066
16.5961	-1639010
16.5958	-1675487
16.5955	-1678353
16.5952	-1779037
16.5949	-1778543
16.5946	-1817640
16.5942	-2051868
16.5939	-1470956
16.5936	-1878449
16.5933	-1630137
16.5930	-1214739
16.5927	-1756428
16.5924	-2160673
16.5921	-1281974
16.5918	-1278847
16.5914	-1811308
16.5911	-1823710
16.5908	-1455750
16.5905	-1258661
16.5902	-1783952
16.5899	-1844680
16.5896	-1432690
16.5893	-2065924
16.5890	-1485945
16.5887	-1661835
16.5883	-1779505
16.5880	-1861121
16.5877	-1858744
16.5874	-1684678
16.5871	-1693720
16.5868	-1878774
16.5865	-1928582
16.5862	-2108061
16.5859	-1753731
16.5856	-1630948
16.5852	-1265741
16.5849	-1592577
16.5846	-1582020
16.5843	-1427788
16.5840	-1692750
16.5837	-1769868
16.5834	-1541851
16.5831	-1570329
16.5828	-1588229
16.5825	-1663135
16.5821	-1804902
16.5818	-1534430
16.5815	-1450617
16.5812	-1542489
16.5809	-1679600
16.5806	-1100615
16.5803	-2188815
16.5800	-1539685
16.5797	-1757613
16.5794	-1901066
16.5790	-1402337
16.5787	-1690993
16.5784	-1757092
16.5781	-1266642
16.5778	-1309749
16.5775	-1731493
16.5772	-1943749
16.5769	-1898130
16.5766	-1696780
16.5762	-1571555
16.5759	-1534647
16.5756	-1849372
16.5753	-1885951
16.5750	-1438121
16.5747	-1676705
16.5744	-1473760
16.5741	-1911230
16.5738	-1771142
16.5735	-1678614
16.5731	-1626049
16.5728	-1753342
16.5725	-1517629
16.5722	-1504354
16.5719	-1888640
16.5716	-1854437
16.5713	-1699927
16.5710	-1646230
16.5707	-1461571
16.5704	-1989852
16.5700	-1549138
16.5697	-1602828
16.5694	-1556695
16.5691	-1621207
16.5688	-1784652
16.5685	-1825949
16.5682	-1831214
16.5679	-1419728
16.5676	-1704208
16.5673	-1879200
16.5669	-1571726
16.5666	-1889791
16.5663	-1542983
16.5660	-1540195
16.5657	-1765839
16.5654	-1445996
16.5651	-1572433
16.5648	-2102177
16.5645	-1687172
16.5641	-1352215
16.5638	-1490853
16.5635	-1526152
16.5632	-1532817
16.5629	-1345580
16.5626	-1431612
16.5623	-1799678
16.5620	-1816282
16.5617	-2002194
16.5614	-1958565
16.5610	-1906770
16.5607	-1585037
16.5604	-1862892
16.5601	-1533764
16.5598	-1898359
16.5595	-1625286
16.5592	-1839136
16.5589	-1752135
16.5586	-2047746
16.5583	-1480300
16.5579	-1755629
16.5576	-1453441
16.5573	-1644516
16.5570	-2039136
16.5567	-1980603
16.5564	-1676457
16.5561	-1715232
16.5558	-1759137
16.5555	-1622147
16.5552	-1388952
16.5548	-1627347
16.5545	-1840088
16.5542	-1793878
16.5539	-2004946
16.5536	-1624322
16.5533	-1837714
16.5530	-1671847
16.5527	-1559463
16.5524	-1445636
16.5520	-1748077
16.5517	-1618570
16.5514	-1340112
16.5511	-1804791
16.5508	-1383686
16.5505	-1328169
16.5502	-1690495
16.5499	-1850168
16.5496	-1803123
16.5493	-1651029
16.5489	-1736095
16.5486	-1424266
16.5483	-1795038
16.5480	-2345203
16.5477	-1753972
16.5474	-1498789
16.5471	-1591627
16.5468	-2089616
16.5465	-1781563
16.5462	-1758976
16.5458	-1832161
16.5455	-1823401
16.5452	-1604255
16.5449	-1608380
16.5446	-1863881
16.5443	-1917867
16.5440	-1492856
16.5437	-1292817
16.5434	-1508676
16.5431	-1785383
16.5427	-1828728
16.5424	-2112874
16.5421	-1784116
16.5418	-1442180
16.5415	-1798631
16.5412	-1795549
16.5409	-1723530
16.5406	-1713545
16.5403	-1254252
16.5400	-1862064
16.5396	-2051891
16.5393	-1974383
16.5390	-1418063
16.5387	-1370962
16.5384	-1778604
16.5381	-1814602
16.5378	-1226927
16.5375	-1831515
16.5372	-1627281
16.5368	-1855224
16.5365	-1562909
16.5362	-1698140
16.5359	-1667311
16.5356	-1694369
16.5353	-1950832
16.5350	-1855255
16.5347	-1778565
16.5344	-1746112
16.5341	-1426929
16.5337	-1447202
16.5334	-1926158
16.5331	-1789823
16.5328	-1675164
16.5325	-1755925
16.5322	-1868925
16.5319	-2110007
16.5316	-1677227
16.5313	-1860233
16.5310	-1259339
16.5306	-1348957
16.5303	-1879654
16.5300	-2014981
16.5297	-1625007
16.5294	-1872216
16.5291	-2038329
16.5288	-1700120
16.5285	-1495956
16.5282	-1468697
16.5279	-1875305
16.5275	-1958091
16.5272	-1508646
16.5269	-1823199
16.5266	-1670667
16.5263	-1692109
16.5260	-1774910
16.5257	-1608611
16.5254	-1749820
16.5251	-1882659
16.5247	-1666950
16.5244	-921062
16.5241	-2282698
16.5238	-1951637
16.5235	-1696421
16.5232	-1856828
16.5229	-1925909
16.5226	-1517325
16.5223	-1555145
16.5220	-2081637
16.5216	-1872624
16.5213	-1824599
16.5210	-1677152
16.5207	-2134481
16.5204	-1659632
16.5201	-1641897
16.5198	-1592933
16.5195	-1718379
16.5192	-1929943
16.5189	-1632607
16.5185	-1436996
16.5182	-1834112
16.5179	-1792535
16.5176	-1676866
16.5173	-1800125
16.5170	-1791053
16.5167	-1606895
16.5164	-1461231
16.5161	-1780763
16.5158	-1494284
16.5154	-2094813
16.5151	-1349091
16.5148	-1280794
16.5145	-1606589
16.5142	-1939914
16.5139	-1769408
16.5136	-2022792
16.5133	-1962788
16.5130	-1523035
16.5127	-1301242
16.5123	-1529530
16.5120	-1785419
16.5117	-1828727
16.5114	-1541759
16.5111	-1501103
16.5108	-1877908
16.5105	-1948854
16.5102	-1683935
16.5099	-1372471
16.5095	-1743144
16.5092	-1848863
16.5089	-1910631
16.5086	-1452554
16.5083	-1730616
16.5080	-1942313
16.5077	-1617852
16.5074	-1681360
16.5071	-1443954
16.5068	-1546021
16.5064	-1976973
16.5061	-1738150
16.5058	-1654919
16.5055	-1418109
16.5052	-1703777
16.5049	-2199945
16.5046	-1648597
16.5043	-1708192
16.5040	-1620600
16.5037	-1298012
16.5033	-1627544
16.5030	-1664124
16.5027	-1749468
16.5024	-1770579
16.5021	-1577020
16.5018	-1627358
16.5015	-1878914
16.5012	-1854961
16.5009	-1763213
16.5006	-1591033
16.5002	-1176721
16.4999	-1950224
16.4996	-1880403
16.4993	-1665195
16.4990	-1757452
16.4987	-1777165
16.4984	-1571786
16.4981	-1616886
16.4978	-1787468
16.4974	-1817389
16.4971	-1828776
16.4968	-1353493
16.4965	-1696101
16.4962	-1511944
16.4959	-1659990
16.4956	-1539072
16.4953	-1509063
16.4950	-1710947
16.4947	-1546531
16.4943	-1911124
16.4940	-1695542
16.4937	-1825099
16.4934	-1304052
16.4931	-1592332
16.4928	-1861838
16.4925	-1804880
16.4922	-1542020
16.4919	-1791179
16.4916	-1762465
16.4912	-1785590
16.4909	-1505528
16.4906	-1533044
16.4903	-1809182
16.4900	-1637758
16.4897	-1314257
16.4894	-2020853
16.4891	-1716851
16.4888	-1914070
16.4885	-1460837
16.4881	-1357508
16.4878	-1669742
16.4875	-1769235
16.4872	-1490341
16.4869	-1722216
16.4866	-1403584
16.4863	-1505615
16.4860	-1418594
16.4857	-1859327
16.4853	-1701369
16.4850	-1876176
16.4847	-1620807
16.4844	-1812378
16.4841	-1249466
16.4838	-1782845
16.4835	-1567917
16.4832	-1681743
16.4829	-2037505
16.4826	-1635664
16.4822	-1614307
16.4819	-1567862
16.4816	-1815206
16.4813	-1698226
16.4810	-1578853
16.4807	-1974598
16.4804	-2049968
16.4801	-1962809
16.4798	-1800568
16.4795	-1774111
16.4791	-1848566
16.4788	-2135587
16.4785	-1314605
16.4782	-2005850
16.4779	-2145188
16.4776	-1997493
16.4773	-1636205
16.4770	-1380885
16.4767	-1920273
16.4764	-1512229
16.4760	-1573611
16.4757	-1811806
16.4754	-1902719
16.4751	-1808223
16.4748	-1683233
16.4745	-1801487
16.4742	-1737412
16.4739	-1613682
16.4736	-2080511
16.4733	-1636054
16.4729	-1094775
16.4726	-1711025
16.4723	-1489168
16.4720	-1866355
16.4717	-1584836
16.4714	-1208142
16.4711	-1804895
16.4708	-1521829
16.4705	-1912059
16.4701	-1732911
16.4698	-1907915
16.4695	-1805157
16.4692	-1745174
16.4689	-1707756
16.4686	-1723559
16.4683	-1988002
16.4680	-1883160
16.4677	-1233630
16.4674	-1752821
16.4670	-1712808
16.4667	-2081367
16.4664	-1733496
16.4661	-1746137
16.4658	-1996848
16.4655	-1696831
16.4652	-1728952
16.4649	-1393629
16.4646	-1795827
16.4643	-1537371
16.4639	-1663517
16.4636	-1863125
16.4633	-1827452
16.4630	-1732296
16.4627	-1813626
16.4624	-1379324
16.4621	-2418247
16.4618	-1459626
16.4615	-1446028
16.4612	-2048808
16.4608	-1683399
16.4605	-1923297
16.4602	-1664719
16.4599	-1441619
16.4596	-1468601
16.4593	-2130624
16.4590	-1686633
16.4587	-1573630
16.4584	-1759995
16.4580	-1724633
16.4577	-1641223
16.4574	-1902677
16.4571	-2192693
16.4568	-1924630
16.4565	-1591614
16.4562	-1411139
16.4559	-1762194
16.4556	-1517779
16.4553	-2101249
16.4549	-2123534
16.4546	-1686310
16.4543	-1527646
16.4540	-1615892
16.4537	-1302520
16.4534	-1899472
16.4531	-1691569
16.4528	-1740062
16.4525	-1685186
16.4522	-1792369
16.4518	-1950633
16.4515	-1793111
16.4512	-1918016
16.4509	-1641036
16.4506	-1399817
16.4503	-1712272
16.4500	-2127888
16.4497	-1685828
16.4494	-1491989
16.4491	-1665063
16.4487	-1526414
16.4484	-1800378
16.4481	-1531480
16.4478	-1562553
16.4475	-1752091
16.4472	-1580934
16.4469	-1550484
16.4466	-1873864
16.4463	-1997664
16.4459	-1664942
16.4456	-1493850
16.4453	-1979344
16.4450	-1386942
16.4447	-1792793
16.4444	-1671442
16.4441	-1542334
16.4438	-1707133
16.4435	-1528612
16.4432	-1574444
16.4428	-2207246
16.4425	-1355126
16.4422	-1283816
16.4419	-1432805
16.4416	-1719785
16.4413	-1914365
16.4410	-1620178
16.4407	-1561110
16.4404	-1459060
16.4401	-1546406
16.4397	-1398599
16.4394	-1858837
16.4391	-1852511
16.4388	-1388857
16.4385	-1828133
16.4382	-1757675
16.4379	-1994195
16.4376	-1360738
16.4373	-1616075
16.4370	-1268281
16.4366	-1887666
16.4363	-1600827
16.4360	-1910184
16.4357	-2081217
16.4354	-1749747
16.4351	-1581743
16.4348	-1888753
16.4345	-1569036
16.4342	-1789258
16.4339	-1552243
16.4335	-2248585
16.4332	-1893605
16.4329	-2123416
16.4326	-1803612
16.4323	-1732065
16.4320	-1849249
16.4317	-1759008
16.4314	-1418913
16.4311	-1825558
16.4307	-1502811
16.4304	-1366905
16.4301	-1930036
16.4298	-1338900
16.4295	-1648651
16.4292	-1899021
16.4289	-1452817
16.4286	-1728525
16.4283	-1901906
16.4280	-2039952
16.4276	-1807087
16.4273	-1756806
16.4270	-1794368
16.4267	-1978769
16.4264	-1726933
16.4261	-1596119
16.4258	-1918036
16.4255	-1692203
16.4252	-1236811
16.4249	-1854076
16.4245	-1520670
16.4242	-1541037
16.4239	-1710418
16.4236	-1774425
16.4233	-1520495
16.4230	-1507535
16.4227	-1705830
16.4224	-1483379
16.4221	-1683624
16.4218	-1544862
16.4214	-1758303
16.4211	-1804087
16.4208	-1552827
16.4205	-1641539
16.4202	-1273442
16.4199	-1619686
16.4196	-1505658
16.4193	-1574331
16.4190	-1461305
16.4186	-1355976
16.4183	-1649041
16.4180	-1565363
16.4177	-1718338
16.4174	-1848523
16.4171	-1479394
16.4168	-1330631
16.4165	-1720478
16.4162	-1896836
16.4159	-1832044
16.4155	-1849316
16.4152	-1942645
16.4149	-1930595
16.4146	-1635923
16.4143	-1765048
16.4140	-1572989
16.4137	-1694702
16.4134	-1593313
16.4131	-1691459
16.4128	-1731867
16.4124	-1113656
16.4121	-1191967
16.4118	-2055300
16.4115	-1797471
16.4112	-1950578
16.4109	-1672725
16.4106	-1860324
16.4103	-1681454
16.4100	-1683116
16.4097	-1706545
16.4093	-1496995
16.4090	-1271497
16.4087	-1791336
16.4084	-1626156
16.4081	-1949100
16.4078	-2135190
16.4075	-1805299
16.4072	-1798484
16.4069	-1544625
16.4065	-1638963
16.4062	-1833470
16.4059	-1684262
16.4056	-1714512
16.4053	-1635817
16.4050	-1493388
16.4047	-1353142
16.4044	-1621402
16.4041	-1391538
16.4038	-1495157
16.4034	-1795313
16.4031	-1579516
16.4028	-1292520
16.4025	-1892847
16.4022	-2066552
16.4019	-1787527
16.4016	-1706053
16.4013	-1735021
16.4010	-1892318
16.4007	-1493079
16.4003	-1995726
16.4000	-1811203
16.3997	-1834223
16.3994	-1473191
16.3991	-1769158
16.3988	-1556295
16.3985	-1647297
16.3982	-1260391
16.3979	-1872382
16.3976	-1838460
16.3972	-1730767
16.3969	-1205122
16.3966	-1605551
16.3963	-1797427
16.3960	-1409105
16.3957	-1563950
16.3954	-1917672
16.3951	-1666127
16.3948	-1996698
16.3945	-1689775
16.3941	-1663820
16.3938	-1875502
16.3935	-1363089
16.3932	-1630910
16.3929	-1967374
16.3926	-1741091
16.3923	-1493042
16.3920	-1509542
16.3917	-1381027
16.3913	-1538214
16.3910	-1713228
16.3907	-1771052
16.3904	-1456413
16.3901	-1713148
16.3898	-1842233
16.3895	-1533212
16.3892	-1669194
16.3889	-1532023
16.3886	-1767543
16.3882	-1309745
16.3879	-1669531
16.3876	-1723638
16.3873	-2163729
16.3870	-1735997
16.3867	-2099533
16.3864	-1610610
16.3861	-1770173
16.3858	-1732966
16.3855	-1759215
16.3851	-1533520
16.3848	-1788023
16.3845	-1310122
16.3842	-1624777
16.3839	-1847444
16.3836	-1874902
16.3833	-1408193
16.3830	-1563018
16.3827	-1474182
16.3824	-1871553
16.3820	-1718967
16.3817	-1891172
16.3814	-1625796
16.3811	-1954182
16.3808	-1465153
16.3805	-1865307
16.3802	-1887371
16.3799	-1826442
16.3796	-1655585
16.3792	-1861101
16.3789	-1327795
16.3786	-1727370
16.3783	-1386457
16.3780	-1374584
16.3777	-2064095
16.3774	-1349651
16.3771	-1697936
16.3768	-1533673
16.3765	-1717656
16.3761	-1815446
16.3758	-1583696
16.3755	-1724274
16.3752	-1491651
16.3749	-1318093
16.3746	-1956371
16.3743	-1847635
16.3740	-1826216
16.3737	-1786467
16.3734	-1229892
16.3730	-1096395
16.3727	-1255271
16.3724	-1803375
16.3721	-1791855
16.3718	-1772951
16.3715	-1589925
16.3712	-1885264
16.3709	-1718326
16.3706	-1835093
16.3703	-1465961
16.3699	-1371562
16.3696	-1645843
16.3693	-1837423
16.3690	-1932029
16.3687	-1484430
16.3684	-1476998
16.3681	-1682159
16.3678	-1857672
16.3675	-1271744
16.3672	-1904821
16.3668	-1671345
16.3665	-1752001
16.3662	-1391135
16.3659	-2039966
16.3656	-1763052
16.3653	-2012120
16.3650	-1559639
16.3647	-1797059
16.3644	-1606280
16.3640	-1944253
16.3637	-1504332
16.3634	-1939750
16.3631	-1822117
16.3628	-1547649
16.3625	-1628719
16.3622	-1796393
16.3619	-1318057
16.3616	-1599880
16.3613	-2132998
16.3609	-1572679
16.3606	-1900834
16.3603	-1560456
16.3600	-1942941
16.3597	-1710098
16.3594	-1720466
16.3591	-1725715
16.3588	-1770509
16.3585	-1714231
16.3582	-1196178
16.3578	-1688486
16.3575	-2192904
16.3572	-1534320
16.3569	-1525739
16.3566	-1756755
16.3563	-1515036
16.3560	-1503876
16.3557	-1537321
16.3554	-2168029
16.3551	-1806422
16.3547	-1467035
16.3544	-1610033
16.3541	-1306424
16.3538	-1953354
16.3535	-1474753
16.3532	-1723258
16.3529	-1620571
16.3526	-1466582
16.3523	-1184591
16.3519	-1289105
16.3516	-1137105
16.3513	-1973614
16.3510	-1670114
16.3507	-1697234
16.3504	-1796817
16.3501	-2439300
16.3498	-1679334
16.3495	-1364394
16.3492	-1794338
16.3488	-1596694
16.3485	-1542903
16.3482	-1600837
16.3479	-1627769
16.3476	-1286432
16.3473	-1770122
16.3470	-1395951
16.3467	-2073967
16.3464	-1560498
16.3461	-1791832
16.3457	-2266149
16.3454	-1938915
16.3451	-1310306
16.3448	-1722820
16.3445	-2047796
16.3442	-2097529
16.3439	-1825900
16.3436	-1491416
16.3433	-1754980
16.3430	-1209666
16.3426	-1749829
16.3423	-1655567
16.3420	-2232968
16.3417	-1713297
16.3414	-1570072
16.3411	-1478439
16.3408	-1678531
16.3405	-1470203
16.3402	-1576156
16.3398	-1813061
16.3395	-1957740
16.3392	-1709141
16.3389	-1721882
16.3386	-1381729
16.3383	-1851738
16.3380	-1855901
16.3377	-1601084
16.3374	-1760869
16.3371	-1225010
16.3367	-1690962
16.3364	-2153788
16.3361	-1390522
16.3358	-1732494
16.3355	-2448940
16.3352	-1710966
16.3349	-1494372
16.3346	-1744353
16.3343	-2061847
16.3340	-1908273
16.3336	-1811975
16.3333	-2093142
16.3330	-1660152
16.3327	-1558335
16.3324	-1790708
16.3321	-1557870
16.3318	-1796135
16.3315	-989841
16.3312	-1879489
16.3309	-1881657
16.3305	-1427800
16.3302	-1993807
16.3299	-1607544
16.3296	-2140103
16.3293	-1593091
16.3290	-1472921
16.3287	-1529684
16.3284	-1809859
16.3281	-1969631
16.3278	-1019473
16.3274	-1688931
16.3271	-1629632
16.3268	-1627099
16.3265	-1398663
16.3262	-1077276
16.3259	-2093916
16.3256	-1727062
16.3253	-1493917
16.3250	-1501427
16.3246	-2035441
16.3243	-1444844
16.3240	-1956701
16.3237	-1879877
16.3234	-1749351
16.3231	-1177028
16.3228	-1800161
16.3225	-1593235
16.3222	-1645013
16.3219	-1545400
16.3215	-1793145
16.3212	-1596090
16.3209	-1354201
16.3206	-1419131
16.3203	-1310715
16.3200	-1942723
16.3197	-1616162
16.3194	-1858255
16.3191	-1769796
16.3188	-2270512
16.3184	-1875410
16.3181	-1887384
16.3178	-1623960
16.3175	-1616953
16.3172	-1735344
16.3169	-1776781
16.3166	-1755084
16.3163	-1592821
16.3160	-2129970
16.3157	-1909729
16.3153	-2060650
16.3150	-1592770
16.3147	-1561154
16.3144	-1394310
16.3141	-1485704
16.3138	-2118697
16.3135	-1534960
16.3132	-1766932
16.3129	-1359643
16.3125	-1422701
16.3122	-1378406
16.3119	-1698495
16.3116	-1527087
16.3113	-1719827
16.3110	-1655956
16.3107	-1517909
16.3104	-1682358
16.3101	-1824588
16.3098	-1735517
16.3094	-2250981
16.3091	-1788436
16.3088	-2174501
16.3085	-1371531
16.3082	-1679337
16.3079	-1556400
16.3076	-1682695
16.3073	-1961952
16.3070	-1834623
16.3067	-1545025
16.3063	-1400950
16.3060	-1552386
16.3057	-1442571
16.3054	-1545517
16.3051	-1772483
16.3048	-1674003
16.3045	-1420823
16.3042	-1668929
16.3039	-972557
16.3036	-1550205
16.3032	-1469226
16.3029	-1452694
16.3026	-1420430
16.3023	-1972863
16.3020	-1728450
16.3017	-1874917
16.3014	-1812702
16.3011	-1487696
16.3008	-1443735
16.3004	-1630660
16.3001	-1468572
16.2998	-2115885
16.2995	-1557019
16.2992	-1627625
16.2989	-1915896
16.2986	-1738154
16.2983	-2001437
16.2980	-1534085
16.2977	-1674746
16.2973	-1855052
16.2970	-1571549
16.2967	-1848546
16.2964	-1678920
16.2961	-1672030
16.2958	-1586360
16.2955	-1660718
16.2952	-2228853
16.2949	-1465856
16.2946	-1981954
16.2942	-2303833
16.2939	-1364102
16.2936	-1833215
16.2933	-1367374
16.2930	-1477267
16.2927	-1822061
16.2924	-1793333
16.2921	-1644294
16.2918	-1795486
16.2915	-2003957
16.2911	-1481183
16.2908	-1507924
16.2905	-1500315
16.2902	-1751718
16.2899	-1796143
16.2896	-1905778
16.2893	-1561655
16.2890	-1604587
16.2887	-1731132
16.2884	-1685212
16.2880	-1803056
16.2877	-1587867
16.2874	-1909035
16.2871	-1284657
16.2868	-1933253
16.2865	-1595263
16.2862	-1845288
16.2859	-1560168
16.2856	-1991706
16.2852	-1818757
16.2849	-2026610
16.2846	-1450008
16.2843	-1419091
16.2840	-1548456
16.2837	-1326445
16.2834	-1507667
16.2831	-1585022
16.2828	-1341070
16.2825	-1877444
16.2821	-1684831
16.2818	-2195839
16.2815	-1789925
16.2812	-1861432
16.2809	-1827206
16.2806	-1678128
16.2803	-1558891
16.2800	-1850894
16.2797	-1353423
16.2794	-1757966
16.2790	-1512076
16.2787	-1604411
16.2784	-1594491
16.2781	-1926007
16.2778	-1716385
16.2775	-1618453
16.2772	-1746055
16.2769	-1656423
16.2766	-1394749
16.2763	-1579027
16.2759	-1896664
16.2756	-2005059
16.2753	-1610982
16.2750	-1848282
16.2747	-1566540
16.2744	-1420584
16.2741	-1670224
16.2738	-1554455
16.2735	-1485810
16.2731	-1534533
16.2728	-1565331
16.2725	-1818961
16.2722	-1932132
16.2719	-1874338
16.2716	-1726120
16.2713	-2001405
16.2710	-1556286
16.2707	-1948728
16.2704	-1743565
16.2700	-1452050
16.2697	-1754884
16.2694	-1368616
16.2691	-1823137
16.2688	-1750117
16.2685	-1382186
16.2682	-1553409
16.2679	-1504877
16.2676	-1433555
16.2673	-1895567
16.2669	-2098776
16.2666	-1719670
16.2663	-2012568
16.2660	-2005494
16.2657	-1812434
16.2654	-1973851
16.2651	-1665826
16.2648	-1466164
16.2645	-1977164
16.2642	-1631415
16.2638	-1819838
16.2635	-1611268
16.2632	-1771269
16.2629	-1765794
16.2626	-1722474
16.2623	-2034443
16.2620	-1545014
16.2617	-1718396
16.2614	-1249314
16.2611	-1816661
16.2607	-1814017
16.2604	-1622066
16.2601	-1557961
16.2598	-1918282
16.2595	-1790976
16.2592	-1789485
16.2589	-1564752
16.2586	-1779046
16.2583	-1742588
16.2579	-1615795
16.2576	-1942551
16.2573	-1886923
16.2570	-1688415
16.2567	-1535172
16.2564	-2365172
16.2561	-1863821
16.2558	-1252341
16.2555	-1644189
16.2552	-1580484
16.2548	-1612634
16.2545	-1837707
16.2542	-1926663
16.2539	-1325252
16.2536	-1644032
16.2533	-1758588
16.2530	-1937079
16.2527	-1377695
16.2524	-1643879
16.2521	-1843550
16.2517	-1484530
16.2514	-1825100
16.2511	-1914638
16.2508	-1547516
16.2505	-1567899
16.2502	-1459802
16.2499	-2153066
16.2496	-1487700
16.2493	-1485675
16.2490	-1693356
16.2486	-1613188
16.2483	-1753082
16.2480	-1499295
16.2477	-1697843
16.2474	-1810856
16.2471	-1299966
16.2468	-1885000
16.2465	-1652774
16.2462	-1762159
16.2458	-1905429
16.2455	-1652524
16.2452	-1806270
16.2449	-1946746
16.2446	-1838345
16.2443	-1727396
16.2440	-1618956
16.2437	-1758050
16.2434	-1843507
16.2431	-1371928
16.2427	-1460943
16.2424	-1532744
16.2421	-1595498
16.2418	-1329806
16.2415	-2037136
16.2412	-1595319
16.2409	-1649111
16.2406	-1233189
16.2403	-1741601
16.2400	-1725759
16.2396	-2015738
16.2393	-2039803
16.2390	-1953201
16.2387	-1915719
16.2384	-1663326
16.2381	-1638870
16.2378	-1460800
16.2375	-1976432
16.2372	-1594849
16.2369	-2020759
16.2365	-1663819
16.2362	-1770693
16.2359	-1755599
16.2356	-1254257
16.2353	-2061280
16.2350	-1484813
16.2347	-2026492
16.2344	-1820634
16.2341	-1750195
16.2337	-1932945
16.2334	-2035171
16.2331	-1677738
16.2328	-1820175
16.2325	-1617292
16.2322	-1981040
16.2319	-1994753
16.2316	-1831367
16.2313	-1397541
16.2310	-1906343
16.2306	-1538711
16.2303	-1407873
16.2300	-1256704
16.2297	-2194578
16.2294	-1800668
16.2291	-1529057
16.2288	-1443771
16.2285	-1922794
16.2282	-1787383
16.2279	-1331701
16.2275	-1536247
16.2272	-2096338
16.2269	-1707920
16.2266	-1591693
16.2263	-1837142
16.2260	-1713642
16.2257	-1191929
16.2254	-1676960
16.2251	-1680477
16.2248	-1395986
16.2244	-1580180
16.2241	-1354788
16.2238	-1751680
16.2235	-1358122
16.2232	-2169444
16.2229	-1720161
16.2226	-2210367
16.2223	-1888337
16.2220	-1463228
16.2217	-1746962
16.2213	-1614726
16.2210	-1803109
16.2207	-1820998
16.2204	-1793083
16.2201	-1327198
16.2198	-1592541
16.2195	-1723324
16.2192	-1878576
16.2189	-1925938
16.2185	-1733749
16.2182	-1707673
16.2179	-2170955
16.2176	-1704523
16.2173	-2037575
16.2170	-1359863
16.2167	-1515877
16.2164	-1528756
16.2161	-1597556
16.2158	-1670307
16.2154	-1762781
16.2151	-1651912
16.2148	-1256435
16.2145	-1893549
16.2142	-1646954
16.2139	-1633014
16.2136	-1415912
16.2133	-2249551
16.2130	-1780862
16.2127	-1494918
16.2123	-1563334
16.2120	-1762992
16.2117	-1649228
16.2114	-1727359
16.2111	-2039744
16.2108	-1528737
16.2105	-1697564
16.2102	-1560957
16.2099	-1783571
16.2096	-1781115
16.2092	-1901107
16.2089	-1428009
16.2086	-1872321
16.2083	-1148816
16.2080	-1515907
16.2077	-1797842
16.2074	-1532493
16.2071	-1865623
16.2068	-1600546
16.2064	-1554105
16.2061	-1801288
16.2058	-1857406
16.2055	-1571899
16.2052	-1870905
16.2049	-1710698
16.2046	-1653273
16.2043	-1962455
16.2040	-1768167
16.2037	-1484880
16.2033	-1631990
16.2030	-1890219
16.2027	-1265864
16.2024	-1636889
16.2021	-1663696
16.2018	-1477740
16.2015	-1986250
16.2012	-1494489
16.2009	-1862842
16.2006	-1612999
16.2002	-1775108
16.1999	-1587186
16.1996	-1381354
16.1993	-1951006
16.1990	-1851765
16.1987	-1960101
16.1984	-2021575
16.1981	-2153722
16.1978	-1972198
16.1975	-1449652
16.1971	-1700306
16.1968	-1462843
16.1965	-1743550
16.1962	-1233761
16.1959	-1418713
16.1956	-1357525
16.1953	-2043168
16.1950	-1468452
16.1947	-1861968
16.1943	-1133843
16.1940	-2075888
16.1937	-1794374
16.1934	-2002841
16.1931	-1736747
16.1928	-1719839
16.1925	-1439514
16.1922	-1515217
16.1919	-1534883
16.1916	-1883453
16.1912	-2007047
16.1909	-1733891
16.1906	-1821453
16.1903	-1870374
16.1900	-1489851
16.1897	-1534526
16.1894	-1594424
16.1891	-2213360
16.1888	-1579636
16.1885	-1169118
16.1881	-2030186
16.1878	-1470727
16.1875	-1783395
16.1872	-1845849
16.1869	-1790964
16.1866	-1745102
16.1863	-1822807
16.1860	-1964943
16.1857	-1369785
16.1854	-1416622
16.1850	-1815373
16.1847	-1549633
16.1844	-1565041
16.1841	-1778915
16.1838	-2150018
16.1835	-2044025
16.1832	-1404914
16.1829	-2036800
16.1826	-1549733
16.1823	-1772811
16.1819	-1599613
16.1816	-1878186
16.1813	-1601789
16.1810	-1422511
16.1807	-1454186
16.1804	-1897307
16.1801	-1373411
16.1798	-1853430
16.1795	-1766326
16.1791	-1720836
16.1788	-1917237
16.1785	-1890488
16.1782	-1500231
16.1779	-1675606
16.1776	-1520303
16.1773	-1772553
16.1770	-1517379
16.1767	-2019179
16.1764	-1962596
16.1760	-1718125
16.1757	-1623251
16.1754	-1686494
16.1751	-1375206
16.1748	-1742539
16.1745	-1730841
16.1742	-1476149
16.1739	-1948114
16.1736	-2157793
16.1733	-1770218
16.1729	-1582383
16.1726	-1794179
16.1723	-1465226
16.1720	-1651795
16.1717	-1223088
16.1714	-1293530
16.1711	-1781659
16.1708	-1735793
16.1705	-1524418
16.1702	-1515082
16.1698	-1556074
16.1695	-1684349
16.1692	-1494105
16.1689	-1810340
16.1686	-1801604
16.1683	-1805142
16.1680	-1734157
16.1677	-1247238
16.1674	-1981403
16.1670	-1548248
16.1667	-1671927
16.1664	-1617661
16.1661	-1601170
16.1658	-1492135
16.1655	-1629810
16.1652	-1797215
16.1649	-1522176
16.1646	-1596265
16.1643	-1645468
16.1639	-1608802
16.1636	-1835821
16.1633	-1645818
16.1630	-1590470
16.1627	-1471201
16.1624	-1480414
16.1621	-1763832
16.1618	-2001661
16.1615	-1669624
16.1612	-1617038
16.1608	-1902251
16.1605	-1558594
16.1602	-1670035
16.1599	-1767255
16.1596	-1574518
16.1593	-1756424
16.1590	-1707237
16.1587	-1840577
16.1584	-1664726
16.1581	-1992347
16.1577	-1568570
16.1574	-1949494
16.1571	-1772101
16.1568	-1799230
16.1565	-2021071
16.1562	-1955197
16.1559	-1496332
16.1556	-1718943
16.1553	-1808785
16.1550	-1891087
16.1546	-1836357
16.1543	-1585751
16.1540	-2066597
16.1537	-2112653
16.1534	-1401536
16.1531	-1923809
16.1528	-1575112
16.1525	-1586985
16.1522	-1327072
16.1518	-1825695
16.1515	-1750029
16.1512	-1806343
16.1509	-1937433
16.1506	-1633840
16.1503	-1613381
16.1500	-1983888
16.1497	-2332058
16.1494	-1743163
16.1491	-1605633
16.1487	-1771658
16.1484	-1731632
16.1481	-2006156
16.1478	-2210254
16.1475	-1604740
16.1472	-1325086
16.1469	-1381688
16.1466	-1809178
16.1463	-1685695
16.1460	-1584233
16.1456	-1723406
16.1453	-1862632
16.1450	-1746677
16.1447	-1437931
16.1444	-1750703
16.1441	-1632067
16.1438	-1784725
16.1435	-1764178
16.1432	-1720750
16.1429	-1958669
16.1425	-2007444
16.1422	-1975224
16.1419	-2021070
16.1416	-1724867
16.1413	-1828725
16.1410	-1575699
16.1407	-1639187
16.1404	-1750816
16.1401	-1730086
16.1397	-2280070
16.1394	-2136348
16.1391	-1747808
16.1388	-1291110
16.1385	-1956275
16.1382	-1896642
16.1379	-1714713
16.1376	-2032361
16.1373	-2309100
16.1370	-1763438
16.1366	-2155268
16.1363	-1445252
16.1360	-1969305
16.1357	-2095180
16.1354	-1893784
16.1351	-2163340
16.1348	-1598966
16.1345	-1911096
16.1342	-1509171
16.1339	-1223955
16.1335	-1533321
16.1332	-2008758
16.1329	-1731679
16.1326	-1870373
16.1323	-2052596
16.1320	-1843938
16.1317	-1465468
16.1314	-2022843
16.1311	-1837024
16.1308	-1882133
16.1304	-1374626
16.1301	-1916962
16.1298	-1672278
16.1295	-2195379
16.1292	-1812646
16.1289	-1918690
16.1286	-1826056
16.1283	-1529500
16.1280	-1453535
16.1276	-1317423
16.1273	-1496518
16.1270	-1602725
16.1267	-1683631
16.1264	-1513143
16.1261	-1450710
16.1258	-1930150
16.1255	-1356611
16.1252	-1620171
16.1249	-1363046
16.1245	-1817940
16.1242	-1593596
16.1239	-1656677
16.1236	-1836143
16.1233	-1234581
16.1230	-2058528
16.1227	-1750481
16.1224	-1412656
16.1221	-1750476
16.1218	-1755333
16.1214	-1867406
16.1211	-1921955
16.1208	-1238616
16.1205	-1628456
16.1202	-1506175
16.1199	-1741049
16.1196	-2024491
16.1193	-1707302
16.1190	-1686903
16.1187	-1706661
16.1183	-2078599
16.1180	-1518347
16.1177	-1954570
16.1174	-1500370
16.1171	-1113950
16.1168	-1801872
16.1165	-1544917
16.1162	-1630506
16.1159	-1518784
16.1156	-1726970
16.1152	-1553212
16.1149	-1615346
16.1146	-1463590
16.1143	-1571372
16.1140	-1497414
16.1137	-1222731
16.1134	-1916217
16.1131	-1729646
16.1128	-1828690
16.1124	-1586421
16.1121	-1817016
16.1118	-1846693
16.1115	-1852757
16.1112	-1775799
16.1109	-1445512
16.1106	-1856651
16.1103	-1857446
16.1100	-1732930
16.1097	-1618971
16.1093	-1777420
16.1090	-1590935
16.1087	-1251010
16.1084	-1530226
16.1081	-1902205
16.1078	-1537454
16.1075	-1393761
16.1072	-2218970
16.1069	-1639113
16.1066	-1325540
16.1062	-1766513
16.1059	-1486063
16.1056	-1820049
16.1053	-1605827
16.1050	-1710570
16.1047	-1938485
16.1044	-1536292
16.1041	-1906914
16.1038	-1511316
16.1035	-1538971
16.1031	-1990998
16.1028	-2060347
16.1025	-1467847
16.1022	-1652411
16.1019	-1501034
16.1016	-1724261
16.1013	-1563958
16.1010	-1763622
16.1007	-1442688
16.1003	-1939773
16.1000	-1627567
16.0997	-1565891
16.0994	-1588097
16.0991	-1872426
16.0988	-1704275
16.0985	-1757884
16.0982	-2259428
16.0979	-1646879
16.0976	-1541167
16.0972	-1777284
16.0969	-1889939
16.0966	-1766208
16.0963	-1765138
16.0960	-1744279
16.0957	-1507848
16.0954	-1083647
16.0951	-1813082
16.0948	-1780323
16.0945	-1831222
16.0941	-1916392
16.0938	-2086538
16.0935	-1413884
16.0932	-1820828
16.0929	-1684240
16.0926	-2211056
16.0923	-2120979
16.0920	-1779674
16.0917	-1824730
16.0914	-1721180
16.0910	-1745415
16.0907	-2008074
16.0904	-1553550
16.0901	-1751271
16.0898	-1808499
16.0895	-1671479
16.0892	-1587024
16.0889	-1974637
16.0886	-1783618
16.0882	-1799867
16.0879	-1882580
16.0876	-2056984
16.0873	-1815443
16.0870	-1723215
16.0867	-1696491
16.0864	-1733441
16.0861	-1952248
16.0858	-2021867
16.0855	-1732983
16.0851	-1746598
16.0848	-1372040
16.0845	-1815140
16.0842	-1372435
16.0839	-1890788
16.0836	-1761326
16.0833	-1710710
16.0830	-1649576
16.0827	-1581695
16.0824	-1773604
16.0820	-1544971
16.0817	-1902656
16.0814	-1547366
16.0811	-1617839
16.0808	-1329645
16.0805	-1749694
16.0802	-1776006
16.0799	-1983727
16.0796	-1788393
16.0793	-1534614
16.0789	-1800999
16.0786	-1536724
16.0783	-1710237
16.0780	-2056044
16.0777	-1796743
16.0774	-1722854
16.0771	-1376903
16.0768	-1567543
16.0765	-1726578
16.0762	-2097567
16.0758	-2016848
16.0755	-1754326
16.0752	-1889795
16.0749	-1827921
16.0746	-1798999
16.0743	-2232907
16.0740	-1895386
16.0737	-1911106
16.0734	-1652130
16.0730	-1544140
16.0727	-1842858
16.0724	-1475625
16.0721	-2024302
16.0718	-1094259
16.0715	-1610214
16.0712	-1755500
16.0709	-1689214
16.0706	-1317058
16.0703	-1677882
16.0699	-1565950
16.0696	-1555004
16.0693	-1614486
16.0690	-1788035
16.0687	-2257925
16.0684	-1116463
16.0681	-1887784
16.0678	-1478894
16.0675	-1532839
16.0672	-1690203
16.0668	-1925918
16.0665	-2052763
16.0662	-1677821
16.0659	-1777475
16.0656	-1369741
16.0653	-1825854
16.0650	-1272738
16.0647	-1902022
16.0644	-1449736
16.0641	-1432196
16.0637	-1636997
16.0634	-1938656
16.0631	-1572926
16.0628	-1583775
16.0625	-1513569
16.0622	-2294413
16.0619	-1523015
16.0616	-1532145
16.0613	-1645058
16.0609	-2026411
16.0606	-1519065
16.0603	-1261043
16.0600	-1831634
16.0597	-1789245
16.0594	-1787489
16.0591	-1380119
16.0588	-1826435
16.0585	-1792828
16.0582	-1445242
16.0578	-1945378
16.0575	-1617793
16.0572	-2144589
16.0569	-1733778
16.0566	-1594813
16.0563	-1123766
16.0560	-1739770
16.0557	-1843828
16.0554	-1335144
16.0551	-1851179
16.0547	-1755987
16.0544	-1702088
16.0541	-1624581
16.0538	-2140824
16.0535	-2223308
16.0532	-2288656
16.0529	-1597673
16.0526	-1864195
16.0523	-1926849
16.0520	-1391861
16.0516	-1846641
16.0513	-1054972
16.0510	-1852822
16.0507	-1780511
16.0504	-1455122
16.0501	-1896669
16.0498	-990926
16.0495	-1710109
16.0492	-1400681
16.0489	-1646525
16.0485	-2030944
16.0482	-1753954
16.0479	-1508992
16.0476	-1553272
16.0473	-1382420
16.0470	-1399418
16.0467	-1728136
16.0464	-1498446
16.0461	-2051381
16.0457	-1858895
16.0454	-1641741
[truncated: 63,536 more rows]
