# Supplementary material for: Evaluation of benzocaine-based anesthetic gel in anuran skins extracts: A case study using the frog Lithodytes lineatus (Anura: Leptodactylidae)
Source: PLoS One. 2020 Dec 8;15(12):e0243654. doi: 10.1371/journal.pone.0243654 (PMC7723253; doi:10.1371/journal.pone.0243654)
Supplement: S3 File — (CSV) [file pone.0243654.s003.csv]

16.6656	-544599
16.6653	-871942
16.6650	-562212
16.6647	-482076
16.6644	-622497
16.6640	-867168
16.6637	-647361
16.6634	-775507
16.6631	-747220
16.6628	-806781
16.6625	-332764
16.6622	-476174
16.6619	-419049
16.6616	-728366
16.6613	-1040696
16.6609	-746018
16.6606	-1069000
16.6603	-401737
16.6600	-663869
16.6597	-801751
16.6594	-805566
16.6591	-782017
16.6588	-835976
16.6585	-826473
16.6581	-808202
16.6578	-675871
16.6575	-185829
16.6572	-523684
16.6569	-780298
16.6566	-757295
16.6563	-655946
16.6560	-606400
16.6557	-897771
16.6554	-607946
16.6550	-578238
16.6547	-604979
16.6544	-661999
16.6541	-733622
16.6538	-773883
16.6535	-959320
16.6532	-802160
16.6529	-430619
16.6526	-514865
16.6523	-290527
16.6519	-1191663
16.6516	-1086031
16.6513	-554929
16.6510	-1009079
16.6507	-824138
16.6504	-218269
16.6501	-353468
16.6498	-796669
16.6495	-470285
16.6492	-879779
16.6488	-710849
16.6485	-661525
16.6482	-601543
16.6479	-307301
16.6476	-926315
16.6473	-738779
16.6470	-1056537
16.6467	-520864
16.6464	-628889
16.6461	-662267
16.6457	-641751
16.6454	-695628
16.6451	-405877
16.6448	-765123
16.6445	-646379
16.6442	-309298
16.6439	-635763
16.6436	-665982
16.6433	-58477
16.6429	-470753
16.6426	-571098
16.6423	-749456
16.6420	-642380
16.6417	-611468
16.6414	-798157
16.6411	-838236
16.6408	-730438
16.6405	-793688
16.6402	-881665
16.6398	-717130
16.6395	-377744
16.6392	-605605
16.6389	-858655
16.6386	-1307414
16.6383	-547181
16.6380	-387026
16.6377	-1002798
16.6374	-938512
16.6371	-639432
16.6367	-423547
16.6364	-1025573
16.6361	-641754
16.6358	-480678
16.6355	-365550
16.6352	-543668
16.6349	-699130
16.6346	-460984
16.6343	-724026
16.6340	-212307
16.6336	-907007
16.6333	-696145
16.6330	-211666
16.6327	-623098
16.6324	-882881
16.6321	-893836
16.6318	-483260
16.6315	-785598
16.6312	-741541
16.6308	-843394
16.6305	-732692
16.6302	-508932
16.6299	-522028
16.6296	-600372
16.6293	-623395
16.6290	-654854
16.6287	-663227
16.6284	-738924
16.6281	-572581
16.6277	-486795
16.6274	-472700
16.6271	-696640
16.6268	-810469
16.6265	-622061
16.6262	-724785
16.6259	-491596
16.6256	-778414
16.6253	-577773
16.6250	-762680
16.6246	-785342
16.6243	-486827
16.6240	-768678
16.6237	-1036895
16.6234	-853894
16.6231	-884983
16.6228	-1193115
16.6225	-758636
16.6222	-839921
16.6219	-822755
16.6215	-451198
16.6212	-912308
16.6209	-796441
16.6206	-1110203
16.6203	-500248
16.6200	-611109
16.6197	-526558
16.6194	-572213
16.6191	-477157
16.6188	-600891
16.6184	-662849
16.6181	-697894
16.6178	-597456
16.6175	-921226
16.6172	-438608
16.6169	-358906
16.6166	-643092
16.6163	-651408
16.6160	-683451
16.6156	-929207
16.6153	-595469
16.6150	-628921
16.6147	-336668
16.6144	-752773
16.6141	-661560
16.6138	-600282
16.6135	-664847
16.6132	-689845
16.6129	-757510
16.6125	-632978
16.6122	-830347
16.6119	-406654
16.6116	-861169
16.6113	-1078532
16.6110	-771894
16.6107	-567146
16.6104	-904854
16.6101	-963950
16.6098	-1040931
16.6094	-392549
16.6091	-489741
16.6088	-735599
16.6085	-725808
16.6082	-614417
16.6079	-485964
16.6076	-800195
16.6073	-626360
16.6070	-433101
16.6067	-929659
16.6063	-717339
16.6060	-744474
16.6057	-600413
16.6054	-1101744
16.6051	-412852
16.6048	-396471
16.6045	-1181259
16.6042	-874764
16.6039	-712673
16.6035	-516426
16.6032	-784986
16.6029	-502822
16.6026	-804644
16.6023	-785019
16.6020	-534200
16.6017	-638636
16.6014	-1043392
16.6011	-398321
16.6008	-557274
16.6004	-370038
16.6001	-638612
16.5998	-765192
16.5995	-699294
16.5992	-655382
16.5989	-1002191
16.5986	-746086
16.5983	-269864
16.5980	-566492
16.5977	-732772
16.5973	-839555
16.5970	-617074
16.5967	-1113595
16.5964	-909700
16.5961	-569845
16.5958	-374817
16.5955	-736718
16.5952	-553880
16.5949	-709017
16.5946	-615488
16.5942	-458297
16.5939	-878979
16.5936	-667421
16.5933	-1065554
16.5930	-863169
16.5927	-389772
16.5924	-819423
16.5921	-597609
16.5918	-872024
16.5914	-846350
16.5911	-379289
16.5908	-609920
16.5905	-942014
16.5902	-819500
16.5899	-605941
16.5896	-1017164
16.5893	-329518
16.5890	-550808
16.5887	-601347
16.5883	-1023982
16.5880	-1037282
16.5877	-577948
16.5874	-1052980
16.5871	-750433
16.5868	-370239
16.5865	-606981
16.5862	-876027
16.5859	-693427
16.5856	-512315
16.5852	-713989
16.5849	-838643
16.5846	-556994
16.5843	-838224
16.5840	-504862
16.5837	-333107
16.5834	-574323
16.5831	-277887
16.5828	-588093
16.5825	-762629
16.5821	-776483
16.5818	-765540
16.5815	-542741
16.5812	-834366
16.5809	-892118
16.5806	-735674
16.5803	-696471
16.5800	-771047
16.5797	-603073
16.5794	-745009
16.5790	-861882
16.5787	-531460
16.5784	-575639
16.5781	-1032816
16.5778	-627752
16.5775	-670836
16.5772	-748000
16.5769	-860424
16.5766	-1014408
16.5762	-928142
16.5759	-700948
16.5756	-403474
16.5753	-368147
16.5750	-735089
16.5747	-803846
16.5744	-732906
16.5741	-600814
16.5738	-963772
16.5735	-249492
16.5731	-752760
16.5728	-352256
16.5725	-759724
16.5722	-811209
16.5719	-495897
16.5716	-631935
16.5713	-653475
16.5710	-906256
16.5707	-818168
16.5704	-804925
16.5700	-620988
16.5697	-544376
16.5694	-754829
16.5691	-595686
16.5688	-684712
16.5685	-550482
16.5682	-374248
16.5679	-942531
16.5676	-430758
16.5673	-789347
16.5669	-617625
16.5666	-853900
16.5663	-693987
16.5660	-834110
16.5657	-612392
16.5654	-863541
16.5651	-409202
16.5648	-692009
16.5645	-727669
16.5641	-768050
16.5638	-621976
16.5635	-218963
16.5632	-475243
16.5629	-711325
16.5626	-450789
16.5623	-594511
16.5620	-501132
16.5617	-859039
16.5614	-592380
16.5610	-674823
16.5607	-1248244
16.5604	-513698
16.5601	-490213
16.5598	-921057
16.5595	-542108
16.5592	-753873
16.5589	-549522
16.5586	-625030
16.5583	-948831
16.5579	-547149
16.5576	-740906
16.5573	-952814
16.5570	-956207
16.5567	-811426
16.5564	-408783
16.5561	-758800
16.5558	-636079
16.5555	-701279
16.5552	-668934
16.5548	-651153
16.5545	-708564
16.5542	-1032683
16.5539	-947337
16.5536	-670612
16.5533	-699979
16.5530	-559814
16.5527	-368992
16.5524	-820230
16.5520	-608299
16.5517	-680446
16.5514	-439093
16.5511	-592449
16.5508	-641702
16.5505	-766621
16.5502	-537519
16.5499	-773567
16.5496	-845980
16.5493	-938149
16.5489	-608335
16.5486	-856129
16.5483	-1273005
16.5480	-1272816
16.5477	-625013
16.5474	-574467
16.5471	-1100971
16.5468	-779026
16.5465	-621894
16.5462	-832762
16.5458	-518851
16.5455	-986703
16.5452	-931284
16.5449	-204703
16.5446	-929359
16.5443	-836340
16.5440	-787542
16.5437	-800543
16.5434	-722429
16.5431	-511433
16.5427	-802737
16.5424	-847277
16.5421	-558823
16.5418	-884811
16.5415	-765658
16.5412	-284653
16.5409	-1020568
16.5406	-738900
16.5403	-1101444
16.5400	-565804
16.5396	-654907
16.5393	-803266
16.5390	-558686
16.5387	-371892
16.5384	-688195
16.5381	-785852
16.5378	-730069
16.5375	-757535
16.5372	-754091
16.5368	-894907
16.5365	-1074210
16.5362	-590833
16.5359	-737618
16.5356	-361891
16.5353	-659027
16.5350	-620878
16.5347	-898501
16.5344	-673326
16.5341	-582510
16.5337	-498188
16.5334	-764865
16.5331	-395237
16.5328	-498037
16.5325	-1108756
16.5322	-1011005
16.5319	-861793
16.5316	-750779
16.5313	-279097
16.5310	-725967
16.5306	-595943
16.5303	-578494
16.5300	-284509
16.5297	-509650
16.5294	-652236
16.5291	-808420
16.5288	-706277
16.5285	-475705
16.5282	-852513
16.5279	-758233
16.5275	-582414
16.5272	-960567
16.5269	-635136
16.5266	-443231
16.5263	-200766
16.5260	-565449
16.5257	-936868
16.5254	-618698
16.5251	-853696
16.5247	-736853
16.5244	-854240
16.5241	-440592
16.5238	-935955
16.5235	-532756
16.5232	-531628
16.5229	-716481
16.5226	-446720
16.5223	-842553
16.5220	-954767
16.5216	-623538
16.5213	-483732
16.5210	-357556
16.5207	-601127
16.5204	-510174
16.5201	-611689
16.5198	-786767
16.5195	-1027091
16.5192	-548954
16.5189	-1033150
16.5185	-760849
16.5182	-852546
16.5179	-1104553
16.5176	-464683
16.5173	-414267
16.5170	-936077
16.5167	-939559
16.5164	-769398
16.5161	-380789
16.5158	-496909
16.5154	-1106496
16.5151	-1037990
16.5148	-1173468
16.5145	-443223
16.5142	-1003417
16.5139	-435736
16.5136	-528417
16.5133	-747432
16.5130	-363692
16.5127	-379190
16.5123	-828446
16.5120	-843900
16.5117	-653147
16.5114	-763488
16.5111	-780419
16.5108	-764008
16.5105	-790220
16.5102	-771861
16.5099	-957393
16.5095	-621953
16.5092	-734400
16.5089	-797415
16.5086	-959419
16.5083	-482433
16.5080	-742607
16.5077	-1104064
16.5074	-622858
16.5071	-590216
16.5068	-1028221
16.5064	-856356
16.5061	-648918
16.5058	-736507
16.5055	-566130
16.5052	-435372
16.5049	-545525
16.5046	-308024
16.5043	-1017064
16.5040	-857161
16.5037	-847596
16.5033	-687772
16.5030	-1029148
16.5027	-780156
16.5024	-538928
16.5021	-733106
16.5018	-518451
16.5015	-146859
16.5012	-365847
16.5009	-520800
16.5006	-871254
16.5002	-622470
16.4999	-1070327
16.4996	-965042
16.4993	-474325
16.4990	-864223
16.4987	-1077023
16.4984	-725520
16.4981	-391987
16.4978	-296531
16.4974	-230338
16.4971	-858509
16.4968	-493250
16.4965	-542339
16.4962	-662569
16.4959	-362685
16.4956	-723578
16.4953	-698144
16.4950	-1036239
16.4947	-718785
16.4943	-740956
16.4940	-1025913
16.4937	-881505
16.4934	-958528
16.4931	-636200
16.4928	-821498
16.4925	-454816
16.4922	-868944
16.4919	-490031
16.4916	-640088
16.4912	-607688
16.4909	-715231
16.4906	-613010
16.4903	-820585
16.4900	-637683
16.4897	-415663
16.4894	-627950
16.4891	-157402
16.4888	-740108
16.4885	-582303
16.4881	-607714
16.4878	-332293
16.4875	-619884
16.4872	-303510
16.4869	-531946
16.4866	-246989
16.4863	-648681
16.4860	-902064
16.4857	-640499
16.4853	-322740
16.4850	-502847
16.4847	-1041939
16.4844	-690460
16.4841	-511194
16.4838	-782997
16.4835	-1124787
16.4832	-284431
16.4829	-940958
16.4826	-812970
16.4822	-351864
16.4819	-508306
16.4816	-637010
16.4813	-547675
16.4810	-705632
16.4807	-664968
16.4804	-585154
16.4801	-874335
16.4798	-961051
16.4795	-1152304
16.4791	-578293
16.4788	-583148
16.4785	-449044
16.4782	-400347
16.4779	-597525
16.4776	-662950
16.4773	-590108
16.4770	-804892
16.4767	-717580
16.4764	-793194
16.4760	-491507
16.4757	-843054
16.4754	-533765
16.4751	-125451
16.4748	-455269
16.4745	-304902
16.4742	-792303
16.4739	-496686
16.4736	-563577
16.4733	-739438
16.4729	-974468
16.4726	-736630
16.4723	-502573
16.4720	-584374
16.4717	-547807
16.4714	-1000775
16.4711	-631682
16.4708	-662905
16.4705	-470722
16.4701	-918464
16.4698	-374829
16.4695	-552709
16.4692	-375978
16.4689	-1010953
16.4686	-663452
16.4683	-594062
16.4680	-586994
16.4677	-495489
16.4674	-803541
16.4670	-834964
16.4667	-565064
16.4664	-919695
16.4661	-788093
16.4658	-534190
16.4655	-806680
16.4652	-880458
16.4649	-272126
16.4646	-812363
16.4643	-526613
16.4639	-1120122
16.4636	-592497
16.4633	-923257
16.4630	-842547
16.4627	-505146
16.4624	-572330
16.4621	-794880
16.4618	-612816
16.4615	-912323
16.4612	-832544
16.4608	-712654
16.4605	-689840
16.4602	-804904
16.4599	-728140
16.4596	-579086
16.4593	-726243
16.4590	-1151035
16.4587	-604542
16.4584	-1029122
16.4580	-480428
16.4577	-670721
16.4574	-896469
16.4571	-689282
16.4568	-507653
16.4565	-323646
16.4562	-1016572
16.4559	-955071
16.4556	-858228
16.4553	-637149
16.4549	-679384
16.4546	-886109
16.4543	-563255
16.4540	-804602
16.4537	-594811
16.4534	-386546
16.4531	-736617
16.4528	-912132
16.4525	-1090764
16.4522	-810703
16.4518	-769902
16.4515	-851475
16.4512	-569008
16.4509	-421446
16.4506	-713470
16.4503	-829701
16.4500	-410026
16.4497	-755202
16.4494	-698463
16.4491	-706417
16.4487	-674110
16.4484	-444056
16.4481	-795096
16.4478	-451633
16.4475	-984406
16.4472	-792897
16.4469	-262020
16.4466	-733071
16.4463	-485966
16.4459	-677884
16.4456	-893212
16.4453	-572645
16.4450	-563712
16.4447	-805472
16.4444	-649687
16.4441	-423037
16.4438	-842901
16.4435	-281145
16.4432	-793739
16.4428	-565180
16.4425	-772018
16.4422	-1076114
16.4419	-797377
16.4416	-530965
16.4413	-837915
16.4410	-307571
16.4407	-978055
16.4404	-741740
16.4401	-550434
16.4397	-206328
16.4394	-740101
16.4391	-380292
16.4388	-893383
16.4385	-817456
16.4382	-977374
16.4379	-901967
16.4376	-912199
16.4373	-672262
16.4370	-490570
16.4366	-589691
16.4363	-455061
16.4360	-502188
16.4357	-521208
16.4354	-418244
16.4351	-930349
16.4348	-481559
16.4345	-748230
16.4342	-685218
16.4339	-875383
16.4335	-1016698
16.4332	-622566
16.4329	-385892
16.4326	-1099744
16.4323	-413348
16.4320	-718441
16.4317	-1026803
16.4314	-891097
16.4311	-559293
16.4307	-626212
16.4304	-392522
16.4301	-640111
16.4298	-382390
16.4295	-325476
16.4292	-870475
16.4289	-544260
16.4286	-321054
16.4283	-1074963
16.4280	-897094
16.4276	-406775
16.4273	-578100
16.4270	-763654
16.4267	-581576
16.4264	-980700
16.4261	-664719
16.4258	-144050
16.4255	-789698
16.4252	-926483
16.4249	-638589
16.4245	-595881
16.4242	-313559
16.4239	-669922
16.4236	-551364
16.4233	-668523
16.4230	-669377
16.4227	-884594
16.4224	-935782
16.4221	-577054
16.4218	-574179
16.4214	-893557
16.4211	-680973
16.4208	-808544
16.4205	-543508
16.4202	-642351
16.4199	-704759
16.4196	-868406
16.4193	-578931
16.4190	-597765
16.4186	-568740
16.4183	-922662
16.4180	-773652
16.4177	-846199
16.4174	-701906
16.4171	-1280157
16.4168	-749286
16.4165	-358602
16.4162	-812531
16.4159	-770680
16.4155	-428791
16.4152	-485099
16.4149	-863431
16.4146	-1035267
16.4143	-877597
16.4140	-1004252
16.4137	-406368
16.4134	-902559
16.4131	-326879
16.4128	-914305
16.4124	-411145
16.4121	-853259
16.4118	-656427
16.4115	-648588
16.4112	-576333
16.4109	-724817
16.4106	-846593
16.4103	-994936
16.4100	-656777
16.4097	-743550
16.4093	-767754
16.4090	-867792
16.4087	-784253
16.4084	-685575
16.4081	-705209
16.4078	-810270
16.4075	-805167
16.4072	-841347
16.4069	-475072
16.4065	-482512
16.4062	-569353
16.4059	-601607
16.4056	-774204
16.4053	-553138
16.4050	-831722
16.4047	-367581
16.4044	-800958
16.4041	-273624
16.4038	-676385
16.4034	-615432
16.4031	-477090
16.4028	-481806
16.4025	-668580
16.4022	-756686
16.4019	-818184
16.4016	-318523
16.4013	-554609
16.4010	-594948
16.4007	-886703
16.4003	-688618
16.4000	-673794
16.3997	-644918
16.3994	-962430
16.3991	-454321
16.3988	-845314
16.3985	-496584
16.3982	-538706
16.3979	-509054
16.3976	-141214
16.3972	-639887
16.3969	-613865
16.3966	-262808
16.3963	-575936
16.3960	-653513
16.3957	-877917
16.3954	-894528
16.3951	-543333
16.3948	-421119
16.3945	-683241
16.3941	-766728
16.3938	-265858
16.3935	-222767
16.3932	-660664
16.3929	-614656
16.3926	-411102
16.3923	-755733
16.3920	-855655
16.3917	-429960
16.3913	-394102
16.3910	-406071
16.3907	-641505
16.3904	-574781
16.3901	-883446
16.3898	-528161
16.3895	-955450
16.3892	-439053
16.3889	-541293
16.3886	-642858
16.3882	-856242
16.3879	-994133
16.3876	-548774
16.3873	-769515
16.3870	-857600
16.3867	-569672
16.3864	-467877
16.3861	-1140555
16.3858	-323370
16.3855	-615114
16.3851	-867211
16.3848	-602230
16.3845	-859593
16.3842	-770160
16.3839	-697862
16.3836	-950342
16.3833	-534685
16.3830	-694447
16.3827	-633467
16.3824	-447698
16.3820	-392959
16.3817	-682091
16.3814	-786732
16.3811	-641684
16.3808	-738926
16.3805	-607971
16.3802	-670600
16.3799	-694927
16.3796	-885626
16.3792	-703891
16.3789	-853659
16.3786	-610601
16.3783	-746150
16.3780	-466684
16.3777	-432713
16.3774	-706960
16.3771	-425976
16.3768	-726902
16.3765	-441384
16.3761	-760173
16.3758	-167380
16.3755	-786546
16.3752	-1113951
16.3749	-516912
16.3746	-468661
16.3743	-126965
16.3740	-447183
16.3737	-551451
16.3734	-845777
16.3730	-170905
16.3727	-864555
16.3724	-567740
16.3721	-736055
16.3718	-290993
16.3715	-460266
16.3712	-504761
16.3709	-608319
16.3706	-867584
16.3703	-838191
16.3699	-664984
16.3696	-1024057
16.3693	-745246
16.3690	-828926
16.3687	-518181
16.3684	-586504
16.3681	-744821
16.3678	-804538
16.3675	-827743
16.3672	-778164
16.3668	-816908
16.3665	-380761
16.3662	-31121
16.3659	-491195
16.3656	-763086
16.3653	-511155
16.3650	-776108
16.3647	-861790
16.3644	-406143
16.3640	-1024408
16.3637	-397906
16.3634	-625183
16.3631	-844537
16.3628	-531235
16.3625	-796147
16.3622	-712314
16.3619	-669615
16.3616	-843191
16.3613	-721154
16.3609	-629538
16.3606	-528450
16.3603	-820942
16.3600	-964762
16.3597	-616859
16.3594	-900916
16.3591	-777737
16.3588	-580165
16.3585	-545731
16.3582	-1125063
16.3578	-325555
16.3575	-348731
16.3572	-322526
16.3569	-1028174
16.3566	-1079975
16.3563	-859211
16.3560	-1047895
16.3557	-708806
16.3554	-854427
16.3551	-1025942
16.3547	-780415
16.3544	-1311673
16.3541	-600564
16.3538	-556156
16.3535	-552360
16.3532	-479337
16.3529	-759466
16.3526	-796460
16.3523	-1173197
16.3519	-587485
16.3516	-698451
16.3513	-701557
16.3510	-837709
16.3507	-845964
16.3504	-521749
16.3501	-366104
16.3498	-537795
16.3495	-866318
16.3492	-354785
16.3488	-1019420
16.3485	-730139
16.3482	-962860
16.3479	-807031
16.3476	-849679
16.3473	-598924
16.3470	-588586
16.3467	-1008610
16.3464	-871457
16.3461	-581504
16.3457	-354110
16.3454	-779897
16.3451	-726635
16.3448	-639395
16.3445	-566001
16.3442	-949895
16.3439	-659150
16.3436	-406165
16.3433	-433522
16.3430	-901320
16.3426	-712360
16.3423	-562864
16.3420	-966137
16.3417	-221727
16.3414	-819617
16.3411	-612777
16.3408	-723243
16.3405	-610268
16.3402	-285452
16.3398	-350411
16.3395	-769825
16.3392	-523693
16.3389	-464150
16.3386	-874624
16.3383	-184236
16.3380	-647443
16.3377	-699198
16.3374	-966388
16.3371	-785625
16.3367	-528003
16.3364	-806256
16.3361	-942111
16.3358	-675254
16.3355	-805877
16.3352	-820822
16.3349	-409070
16.3346	-767817
16.3343	-836105
16.3340	-591966
16.3336	-636183
16.3333	-476087
16.3330	-824737
16.3327	-485636
16.3324	-474743
16.3321	-689393
16.3318	-1012277
16.3315	-525316
16.3312	-1141521
16.3309	-750464
16.3305	-397602
16.3302	-773814
16.3299	-370274
16.3296	-512606
16.3293	-993838
16.3290	-312904
16.3287	-479108
16.3284	-923060
16.3281	-869321
16.3278	-586216
16.3274	-709955
16.3271	-610091
16.3268	-903628
16.3265	-953532
16.3262	-445154
16.3259	-794098
16.3256	-462874
16.3253	-744892
16.3250	-730833
16.3246	-994577
16.3243	-537798
16.3240	-528971
16.3237	-821640
16.3234	-500038
16.3231	-506934
16.3228	-1287978
16.3225	-862701
16.3222	-623549
16.3219	-506541
16.3215	-675645
16.3212	-803816
16.3209	-546443
16.3206	-1028629
16.3203	-800972
16.3200	-829869
16.3197	-134664
16.3194	-1109381
16.3191	-918458
16.3188	-923085
16.3184	-516416
16.3181	-307847
16.3178	-1193964
16.3175	-558126
16.3172	-561573
16.3169	-715360
16.3166	-823825
16.3163	-614304
16.3160	-838276
16.3157	-763975
16.3153	-414364
16.3150	-675046
16.3147	-568790
16.3144	-779970
16.3141	-268179
16.3138	-969045
16.3135	-665394
16.3132	-1076206
16.3129	-1091954
16.3125	-813855
16.3122	-645751
16.3119	-1029967
16.3116	-611631
16.3113	-745121
16.3110	-991105
16.3107	-844951
16.3104	-895974
16.3101	-597301
16.3098	-750146
16.3094	-490491
16.3091	-604611
16.3088	-649245
16.3085	-1087044
16.3082	-563733
16.3079	-917567
16.3076	-991228
16.3073	-833364
16.3070	-992018
16.3067	-918190
16.3063	-736835
16.3060	-1073861
16.3057	-942188
16.3054	-672638
16.3051	-644220
16.3048	-402976
16.3045	-583819
16.3042	-1052143
16.3039	-508389
16.3036	-326302
16.3032	-460016
16.3029	-309277
16.3026	-486394
16.3023	-1168327
16.3020	-490587
16.3017	-621612
16.3014	-357003
16.3011	-931590
16.3008	-615108
16.3004	-708432
16.3001	-1192242
16.2998	-400365
16.2995	-491185
16.2992	-924400
16.2989	-586206
16.2986	-407522
16.2983	-740096
16.2980	-553592
16.2977	-838918
16.2973	-276941
16.2970	-1005416
16.2967	-778088
16.2964	-660989
16.2961	-525267
16.2958	-646837
16.2955	-326191
16.2952	-654694
16.2949	-1220070
16.2946	-980520
16.2942	-284774
16.2939	-556380
16.2936	-605061
16.2933	-797585
16.2930	-526891
16.2927	-810808
16.2924	-1136557
16.2921	-848309
16.2918	-719164
16.2915	-607549
16.2911	-889384
16.2908	-539724
16.2905	-1129345
16.2902	-221790
16.2899	-1090909
16.2896	-889664
16.2893	-367486
16.2890	-647775
16.2887	-775490
16.2884	-702046
16.2880	-860967
16.2877	-912568
16.2874	-653353
16.2871	-1010035
16.2868	-1088765
16.2865	-708806
16.2862	-998998
16.2859	-839524
16.2856	-760839
16.2852	-471581
16.2849	-798097
16.2846	-937557
16.2843	-797311
16.2840	-777776
16.2837	-952108
16.2834	-439755
16.2831	-754701
16.2828	-752522
16.2825	-387365
16.2821	-800735
16.2818	-660431
16.2815	-880487
16.2812	-720438
16.2809	-724785
16.2806	34694
16.2803	-793703
16.2800	-1088666
16.2797	-763056
16.2794	-770985
16.2790	-604462
16.2787	-669719
16.2784	-712560
16.2781	-933514
16.2778	-1022881
16.2775	-1181372
16.2772	-1152862
16.2769	-883513
16.2766	-792303
16.2763	-642068
16.2759	-995251
16.2756	-514734
16.2753	-1146168
16.2750	-526549
16.2747	-461405
16.2744	-366133
16.2741	-532066
16.2738	-664588
16.2735	-512690
16.2731	-536054
16.2728	-697653
16.2725	-640819
16.2722	-373296
16.2719	-1374948
16.2716	-712035
16.2713	-634594
16.2710	-406569
16.2707	-1092502
16.2704	-698808
16.2700	-840429
16.2697	-888523
16.2694	-700355
16.2691	-718769
16.2688	-664563
16.2685	-865636
16.2682	-746139
16.2679	-714694
16.2676	-807679
16.2673	-845137
16.2669	-736642
16.2666	-667334
16.2663	-835684
16.2660	-535925
16.2657	-605632
16.2654	-1042247
16.2651	-625308
16.2648	-798363
16.2645	-449697
16.2642	-414990
16.2638	-527650
16.2635	-391844
16.2632	-941159
16.2629	-273041
16.2626	-1038032
16.2623	-880584
16.2620	-452119
16.2617	-586882
16.2614	-722780
16.2611	-531251
16.2607	-741405
16.2604	-477908
16.2601	-626961
16.2598	-715259
16.2595	-804001
16.2592	-659211
16.2589	-406797
16.2586	-594217
16.2583	-337088
16.2579	-804999
16.2576	-390939
16.2573	-375984
16.2570	-1024701
16.2567	-677327
16.2564	-320615
16.2561	-1115553
16.2558	-681844
16.2555	-618100
16.2552	-1178930
16.2548	-579971
16.2545	-534231
16.2542	-692897
16.2539	-943364
16.2536	-277461
16.2533	-721723
16.2530	-260497
16.2527	-907889
16.2524	-752647
16.2521	-1042361
16.2517	-270925
16.2514	-381165
16.2511	-614484
16.2508	-272603
16.2505	-1022300
16.2502	-683557
16.2499	-576803
16.2496	-654045
16.2493	-464969
16.2490	-612260
16.2486	-772593
16.2483	-995339
16.2480	-322039
16.2477	-823775
16.2474	-385537
16.2471	-769545
16.2468	-397569
16.2465	-941780
16.2462	-831491
16.2458	-538895
16.2455	-1204018
16.2452	-646071
16.2449	-858080
16.2446	-805474
16.2443	-1101062
16.2440	-450430
16.2437	-298667
16.2434	-477870
16.2431	-534408
16.2427	-726983
16.2424	-596285
16.2421	-547920
16.2418	-641613
16.2415	-944967
16.2412	-806854
16.2409	-835545
16.2406	-459125
16.2403	-445373
16.2400	-771815
16.2396	-978166
16.2393	-1071039
16.2390	-252982
16.2387	-671136
16.2384	-657901
16.2381	-573844
16.2378	-748110
16.2375	-597021
16.2372	-513077
16.2369	-506939
16.2365	-998544
16.2362	-762812
16.2359	-945605
16.2356	-924576
16.2353	-220160
16.2350	-793136
16.2347	-542606
16.2344	-959180
16.2341	-414107
16.2337	-511309
16.2334	-338319
16.2331	-706746
16.2328	-401086
16.2325	-895098
16.2322	-497303
16.2319	-898616
16.2316	-742489
16.2313	-326842
16.2310	-910706
16.2306	-394369
16.2303	-145823
16.2300	-617206
16.2297	-478214
16.2294	-627047
16.2291	-603103
16.2288	-656348
16.2285	-455439
16.2282	-683828
16.2279	-84482
16.2275	-855552
16.2272	-710871
16.2269	-804696
16.2266	-610286
16.2263	-425870
16.2260	-890665
16.2257	-517977
16.2254	-445026
16.2251	-562377
16.2248	-900253
16.2244	-691104
16.2241	-754087
16.2238	-730849
16.2235	-997078
16.2232	-823702
16.2229	-959347
16.2226	-751188
16.2223	-888353
16.2220	-1115415
16.2217	-1204754
16.2213	-486358
16.2210	-561311
16.2207	-594387
16.2204	-509944
16.2201	-629618
16.2198	-852268
16.2195	-665281
16.2192	-873646
16.2189	-699282
16.2185	-686451
16.2182	-375080
16.2179	-556344
16.2176	-821793
16.2173	-584179
16.2170	-1050135
16.2167	-702525
16.2164	-426527
16.2161	-150796
16.2158	-335081
16.2154	-657880
16.2151	-516222
16.2148	-596677
16.2145	-550998
16.2142	-684498
16.2139	-653378
16.2136	-282911
16.2133	-664242
16.2130	-910215
16.2127	-446941
16.2123	-653119
16.2120	-461227
16.2117	-550153
16.2114	-709009
16.2111	-518741
16.2108	-466939
16.2105	-566068
16.2102	-992540
16.2099	-643515
16.2096	-842771
16.2092	-164054
16.2089	-481092
16.2086	-852340
16.2083	-342495
16.2080	-552415
16.2077	-738929
16.2074	-347114
16.2071	-657507
16.2068	-742049
16.2064	-915627
16.2061	-766475
16.2058	-1003773
16.2055	-605482
16.2052	-338444
16.2049	-851564
16.2046	-734780
16.2043	-139514
16.2040	-758578
16.2037	-457328
16.2033	-785731
16.2030	-675382
16.2027	-641347
16.2024	-685445
16.2021	-902163
16.2018	-920055
16.2015	-627961
16.2012	-859854
16.2009	-884950
16.2006	-636014
16.2002	-1051546
16.1999	-1067891
16.1996	-981973
16.1993	-533198
16.1990	-692599
16.1987	-833319
16.1984	-529395
16.1981	-616821
16.1978	-650251
16.1975	-459445
16.1971	-464821
16.1968	-770359
16.1965	-829352
16.1962	-920746
16.1959	-595063
16.1956	-437040
16.1953	-435131
16.1950	-782323
16.1947	-425635
16.1943	-582916
16.1940	-969591
16.1937	-882479
16.1934	-654492
16.1931	-749413
16.1928	-636572
16.1925	-373907
16.1922	-726691
16.1919	-1203761
16.1916	-445127
16.1912	-434982
16.1909	-447301
16.1906	-663451
16.1903	-708932
16.1900	-681304
16.1897	-1104587
16.1894	-856990
16.1891	-616066
16.1888	-456580
16.1885	-351626
16.1881	-904923
16.1878	-920758
16.1875	-298189
16.1872	-655210
16.1869	-682499
16.1866	-452832
16.1863	-559124
16.1860	-463190
16.1857	-474098
16.1854	-1168770
16.1850	-942082
16.1847	-620333
16.1844	-879431
16.1841	-791462
16.1838	-573871
16.1835	-764099
16.1832	-876301
16.1829	-667304
16.1826	-1116694
16.1823	-301476
16.1819	-304044
16.1816	-518065
16.1813	-589485
16.1810	-910186
16.1807	-986492
16.1804	-506070
16.1801	-560764
16.1798	-703434
16.1795	-410650
16.1791	-533672
16.1788	-822028
16.1785	-583950
16.1782	-42308
16.1779	-443875
16.1776	-888142
16.1773	-733032
16.1770	-336263
16.1767	-1075507
16.1764	-1024552
16.1760	-320873
16.1757	-834536
16.1754	-437356
16.1751	-530983
16.1748	-603457
16.1745	-856324
16.1742	-828841
16.1739	-1073572
16.1736	-713462
16.1733	-622047
16.1729	-881878
16.1726	-629002
16.1723	-418837
16.1720	-846520
16.1717	-776167
16.1714	-666040
16.1711	-479623
16.1708	-448848
16.1705	-958410
16.1702	-517501
16.1698	-1055268
16.1695	-626134
16.1692	-714345
16.1689	-479052
16.1686	-890281
16.1683	-884585
16.1680	-675478
16.1677	-689721
16.1674	-752565
16.1670	-771356
16.1667	-794585
16.1664	-491092
16.1661	-619552
16.1658	-1064773
16.1655	-572166
16.1652	-721401
16.1649	-713111
16.1646	-624897
16.1643	-958617
16.1639	-1061904
16.1636	-540100
16.1633	-1145769
16.1630	-677530
16.1627	-1068339
16.1624	-744744
16.1621	-1054416
16.1618	-592116
16.1615	-722202
16.1612	-689453
16.1608	-550695
16.1605	-503633
16.1602	-530700
16.1599	-641884
16.1596	-742593
16.1593	-706676
16.1590	-526482
16.1587	-669144
16.1584	-939435
16.1581	-888687
16.1577	-525398
16.1574	-726910
16.1571	-838606
16.1568	-608831
16.1565	-631637
16.1562	-683970
16.1559	-806855
16.1556	-635634
16.1553	-684473
16.1550	-731123
16.1546	-366173
16.1543	-1003222
16.1540	-596803
16.1537	-498289
16.1534	-588544
16.1531	-545118
16.1528	-1133203
16.1525	-662671
16.1522	-316539
16.1518	-530432
16.1515	-189416
16.1512	-837984
16.1509	-677117
16.1506	-850071
16.1503	-661661
16.1500	-708077
16.1497	-522102
16.1494	-861408
16.1491	-516742
16.1487	-779279
16.1484	-536905
16.1481	-1169488
16.1478	-896552
16.1475	-745987
16.1472	-684323
16.1469	-406678
16.1466	-860892
16.1463	-355393
16.1460	-889688
16.1456	-630913
16.1453	-973390
16.1450	-674665
16.1447	-933647
16.1444	-728325
16.1441	-356862
16.1438	-816164
16.1435	-1174452
16.1432	-415746
16.1429	-763005
16.1425	-295052
16.1422	-540186
16.1419	-924202
16.1416	-734890
16.1413	-666293
16.1410	-544062
16.1407	-744033
16.1404	-687632
16.1401	-801939
16.1397	-487489
16.1394	-685932
16.1391	-753396
16.1388	-455400
16.1385	-794224
16.1382	-467828
16.1379	-739725
16.1376	-603815
16.1373	-805009
16.1370	-860730
16.1366	-569246
16.1363	-635122
16.1360	-402559
16.1357	-605459
16.1354	-479634
16.1351	-520646
16.1348	-1061298
16.1345	-1179788
16.1342	-912051
16.1339	-984082
16.1335	-491613
16.1332	-684497
16.1329	-1018182
16.1326	-267665
16.1323	-1042504
16.1320	-1317192
16.1317	-427373
16.1314	-624134
16.1311	-608101
16.1308	-550290
16.1304	-1100088
16.1301	-603919
16.1298	-863472
16.1295	-567468
16.1292	-605173
16.1289	-830503
16.1286	-635102
16.1283	-406172
16.1280	-782558
16.1276	-1034997
16.1273	-786828
16.1270	-980201
16.1267	-755537
16.1264	-1042383
16.1261	-1185251
16.1258	-821323
16.1255	-511920
16.1252	-814339
16.1249	-327058
16.1245	-797069
16.1242	-639319
16.1239	-542063
16.1236	-872012
16.1233	-583643
16.1230	-809324
16.1227	-649673
16.1224	-573092
16.1221	-884220
16.1218	-718752
16.1214	-656046
16.1211	-701657
16.1208	-1298409
16.1205	-1028459
16.1202	-636030
16.1199	-516623
16.1196	-1034440
16.1193	-243944
16.1190	-1205149
16.1187	-87320
16.1183	-485776
16.1180	-669784
16.1177	-712879
16.1174	-641895
16.1171	-716664
16.1168	-455029
16.1165	-732188
16.1162	-1157675
16.1159	-936669
16.1156	-464950
16.1152	-609944
16.1149	-401772
16.1146	-832406
16.1143	-893964
16.1140	-274631
16.1137	-861688
16.1134	-489750
16.1131	-1076601
16.1128	-725545
16.1124	-233820
16.1121	-741755
16.1118	-1069392
16.1115	-392267
16.1112	-728967
16.1109	-994875
16.1106	-962895
16.1103	-752593
16.1100	-487643
16.1097	-569926
16.1093	-657978
16.1090	-705221
16.1087	-883029
16.1084	-830219
16.1081	-370648
16.1078	-762888
16.1075	-814820
16.1072	-791424
16.1069	-635164
16.1066	-734753
16.1062	-601525
16.1059	-693327
16.1056	-232792
16.1053	-924281
16.1050	-547444
16.1047	-416372
16.1044	-112228
16.1041	-757515
16.1038	-759341
16.1035	-893811
16.1031	-707879
16.1028	-382425
16.1025	-534189
16.1022	-708387
16.1019	-1052615
16.1016	-689149
16.1013	-623347
16.1010	-558775
16.1007	-264016
16.1003	-211549
16.1000	-487204
16.0997	-823999
16.0994	-993398
16.0991	-458327
16.0988	-832311
16.0985	-950127
16.0982	-717072
16.0979	-761772
16.0976	-539581
16.0972	-611153
16.0969	-912216
16.0966	-705548
16.0963	-630188
16.0960	-663786
16.0957	-541800
16.0954	-441924
16.0951	-582718
16.0948	-742078
16.0945	-666609
16.0941	-302827
16.0938	-884452
16.0935	-851448
16.0932	-675941
16.0929	-743689
16.0926	-916510
16.0923	-870314
16.0920	-847832
16.0917	-498580
16.0914	-703528
16.0910	-835589
16.0907	-900224
16.0904	-527356
16.0901	-976977
16.0898	-584314
16.0895	-494630
16.0892	-637155
16.0889	-738361
16.0886	-797313
16.0882	-1184592
16.0879	-825622
16.0876	-502903
16.0873	-680065
16.0870	-931764
16.0867	-1032352
16.0864	-324131
16.0861	-682604
16.0858	-843839
16.0855	-936844
16.0851	-250759
16.0848	-813591
16.0845	-614256
16.0842	-432458
16.0839	-740624
16.0836	-737645
16.0833	-320185
16.0830	-679415
16.0827	-504728
16.0824	-960352
16.0820	-334557
16.0817	-749899
16.0814	-887490
16.0811	-726754
16.0808	-646923
16.0805	-569405
16.0802	-711541
16.0799	-692277
16.0796	-647395
16.0793	-919316
16.0789	-942095
16.0786	-911033
16.0783	-901282
16.0780	-884447
16.0777	-281633
16.0774	-773060
16.0771	-836090
16.0768	-1092087
16.0765	-1068755
16.0762	-873649
16.0758	-847053
16.0755	-448285
16.0752	-707425
16.0749	-339878
16.0746	-396069
16.0743	-758162
16.0740	-953653
16.0737	-756347
16.0734	-401002
16.0730	-785399
16.0727	-757194
16.0724	-778999
16.0721	-830739
16.0718	-411218
16.0715	-837404
16.0712	-703569
16.0709	-310472
16.0706	-496019
16.0703	-896912
16.0699	-486811
16.0696	-1120181
16.0693	-766931
16.0690	-566899
16.0687	-863742
16.0684	-669913
16.0681	-811171
16.0678	-703236
16.0675	-849341
16.0672	-793459
16.0668	-541158
16.0665	-453582
16.0662	-1076599
16.0659	-486207
16.0656	-814407
16.0653	-1094875
16.0650	-288692
16.0647	-1062203
16.0644	-748391
16.0641	-425084
16.0637	-776809
16.0634	-844266
16.0631	-696266
16.0628	-999868
16.0625	-419815
16.0622	-351944
16.0619	-666162
16.0616	-857563
16.0613	-674621
16.0609	-776691
16.0606	-739274
16.0603	-1008356
16.0600	-741232
16.0597	-834206
16.0594	-781813
16.0591	-850699
16.0588	-1014001
16.0585	-838306
16.0582	-787814
16.0578	-976040
16.0575	-983690
16.0572	-647780
16.0569	-545108
16.0566	-356999
16.0563	-590358
16.0560	-571811
16.0557	-863691
16.0554	-379727
16.0551	-246579
16.0547	-1062325
16.0544	-1036799
16.0541	-723795
16.0538	-872323
16.0535	-861592
16.0532	-187031
16.0529	-762625
16.0526	-326966
16.0523	-878309
16.0520	-513223
16.0516	-628738
16.0513	-501905
16.0510	-768410
16.0507	-527565
16.0504	-443052
16.0501	-1039098
16.0498	-602803
16.0495	-763858
16.0492	-717673
16.0489	-687980
16.0485	-799030
16.0482	-960813
16.0479	-809961
16.0476	-663821
16.0473	-387264
16.0470	-946594
16.0467	-653415
16.0464	-526645
16.0461	-935085
16.0457	-809760
16.0454	-1002774
[truncated: 63,536 more rows]
