# Supplementary material for: Evaluation of benzocaine-based anesthetic gel in anuran skins extracts: A case study using the frog Lithodytes lineatus (Anura: Leptodactylidae)
Source: PLoS One. 2020 Dec 8;15(12):e0243654. doi: 10.1371/journal.pone.0243654 (PMC7723253; doi:10.1371/journal.pone.0243654)
Supplement: S4 File — In the caption, CH corresponds to individuals collected at Chandless State Park. (CSV) [file pone.0243654.s004.csv]

16.6656	141517
16.6653	152152
16.6650	63622
16.6647	168155
16.6644	-113351
16.6640	-133135
16.6637	-58075
16.6634	88789
16.6631	228291
16.6628	133080
16.6625	64220
16.6622	135958
16.6619	76914
16.6616	-20256
16.6613	165010
16.6609	-29921
16.6606	25423
16.6603	315518
16.6600	1530
16.6597	91470
16.6594	106209
16.6591	40700
16.6588	17188
16.6585	19405
16.6581	223829
16.6578	134291
16.6575	13385
16.6572	173980
16.6569	-18832
16.6566	39173
16.6563	227749
16.6560	176808
16.6557	58230
16.6554	-51300
16.6550	-12312
16.6547	116488
16.6544	59148
16.6541	124356
16.6538	198606
16.6535	95800
16.6532	12341
16.6529	72213
16.6526	36531
16.6523	-71971
16.6519	53171
16.6516	-32167
16.6513	186922
16.6510	13714
16.6507	28479
16.6504	90523
16.6501	-89005
16.6498	-27998
16.6495	76047
16.6492	131289
16.6488	-118774
16.6485	86398
16.6482	-109058
16.6479	-161040
16.6476	-33068
16.6473	52176
16.6470	-112268
16.6467	31575
16.6464	83275
16.6461	-12965
16.6457	-87071
16.6454	174769
16.6451	101500
16.6448	101558
16.6445	92494
16.6442	17861
16.6439	167112
16.6436	23738
16.6433	66612
16.6429	38059
16.6426	269254
16.6423	185060
16.6420	187274
16.6417	60319
16.6414	-53071
16.6411	81311
16.6408	95734
16.6405	160547
16.6402	107524
16.6398	-82049
16.6395	64622
16.6392	82806
16.6389	126087
16.6386	35634
16.6383	116295
16.6380	-67786
16.6377	-82968
16.6374	216108
16.6371	132373
16.6367	126254
16.6364	45978
16.6361	9923
16.6358	95952
16.6355	-57688
16.6352	88122
16.6349	145844
16.6346	188771
16.6343	-82794
16.6340	33756
16.6336	18440
16.6333	54367
16.6330	1104
16.6327	-1106
16.6324	25539
16.6321	-128928
16.6318	-94444
16.6315	-141624
16.6312	-49108
16.6308	137135
16.6305	-75307
16.6302	117213
16.6299	-3323
16.6296	-33344
16.6293	107878
16.6290	-7051
16.6287	10494
16.6284	-33726
16.6281	1828
16.6277	-67051
16.6274	41806
16.6271	108280
16.6268	-46508
16.6265	-30355
16.6262	73890
16.6259	103762
16.6256	107829
16.6253	-55994
16.6250	-97641
16.6246	-7517
16.6243	-145860
16.6240	-13771
16.6237	89778
16.6234	8569
16.6231	67129
16.6228	-43021
16.6225	37083
16.6222	-99588
16.6219	-36511
16.6215	48679
16.6212	135140
16.6209	-92799
16.6206	-89547
16.6203	-67046
16.6200	35119
16.6197	153666
16.6194	41836
16.6191	63463
16.6188	261144
16.6184	-47663
16.6181	61463
16.6178	-34596
16.6175	-14854
16.6172	35953
16.6169	-31823
16.6166	-95073
16.6163	39333
16.6160	-26098
16.6156	53818
16.6153	126941
16.6150	38735
16.6147	-89560
16.6144	126112
16.6141	-11121
16.6138	145015
16.6135	49097
16.6132	257335
16.6129	79098
16.6125	-108991
16.6122	131068
16.6119	71399
16.6116	19496
16.6113	82742
16.6110	86862
16.6107	78512
16.6104	106003
16.6101	-62141
16.6098	1082
16.6094	-78295
16.6091	-12170
16.6088	155992
16.6085	97353
16.6082	-8743
16.6079	-98642
16.6076	79934
16.6073	9001
16.6070	-42052
16.6067	-153959
16.6063	101146
16.6060	82884
16.6057	61904
16.6054	64788
16.6051	-1754
16.6048	210460
16.6045	-25609
16.6042	98901
16.6039	41497
16.6035	-15087
16.6032	-42111
16.6029	148146
16.6026	-35408
16.6023	133351
16.6020	23735
16.6017	-234741
16.6014	102796
16.6011	-95409
16.6008	-42065
16.6004	75842
16.6001	-96047
16.5998	181797
16.5995	55825
16.5992	-121808
16.5989	81963
16.5986	-134390
16.5983	-83061
16.5980	219919
16.5977	91653
16.5973	201277
16.5970	154539
16.5967	-87727
16.5964	-13587
16.5961	131286
16.5958	22188
16.5955	-161147
16.5952	127986
16.5949	109875
16.5946	34633
16.5942	-105692
16.5939	-32648
16.5936	107454
16.5933	-118652
16.5930	32133
16.5927	-47282
16.5924	17223
16.5921	-9101
16.5918	71916
16.5914	-29157
16.5911	11823
16.5908	-48361
16.5905	-86560
16.5902	96076
16.5899	-68107
16.5896	35442
16.5893	115773
16.5890	52064
16.5887	107819
16.5883	-36423
16.5880	-142978
16.5877	85045
16.5874	148830
16.5871	208383
16.5868	80449
16.5865	-50027
16.5862	9929
16.5859	-23841
16.5856	-55259
16.5852	181563
16.5849	266183
16.5846	9363
16.5843	72295
16.5840	51766
16.5837	6116
16.5834	-154780
16.5831	207295
16.5828	125959
16.5825	108540
16.5821	149604
16.5818	193332
16.5815	-121008
16.5812	239034
16.5809	48987
16.5806	32901
16.5803	67325
16.5800	-17562
16.5797	70793
16.5794	219746
16.5790	-32769
16.5787	71804
16.5784	111513
16.5781	44596
16.5778	-26075
16.5775	61807
16.5772	-110401
16.5769	-139952
16.5766	52695
16.5762	86747
16.5759	77600
16.5756	135958
16.5753	13490
16.5750	264470
16.5747	101102
16.5744	23770
16.5741	23011
16.5738	74600
16.5735	23260
16.5731	295482
16.5728	-215461
16.5725	114640
16.5722	85944
16.5719	235789
16.5716	126539
16.5713	50555
16.5710	184362
16.5707	164677
16.5704	2150
16.5700	64358
16.5697	249012
16.5694	-96319
16.5691	111707
16.5688	-80011
16.5685	-9532
16.5682	46781
16.5679	282996
16.5676	99148
16.5673	-7903
16.5669	82918
16.5666	59437
16.5663	105739
16.5660	-43200
16.5657	-193776
16.5654	132570
16.5651	-59067
16.5648	-25296
16.5645	-85108
16.5641	144744
16.5638	21168
16.5635	-92011
16.5632	-36608
16.5629	-12621
16.5626	101382
16.5623	263336
16.5620	159546
16.5617	60099
16.5614	195633
16.5610	-37732
16.5607	155964
16.5604	113895
16.5601	94922
16.5598	262037
16.5595	-87708
16.5592	104311
16.5589	86598
16.5586	-15751
16.5583	71532
16.5579	-68301
16.5576	137996
16.5573	-43721
16.5570	76843
16.5567	91807
16.5564	-22374
16.5561	121193
16.5558	-22563
16.5555	67414
16.5552	-48021
16.5548	-878
16.5545	-111006
16.5542	-6968
16.5539	-72300
16.5536	64910
16.5533	-46997
16.5530	124801
16.5527	44344
16.5524	312220
16.5520	86053
16.5517	373561
16.5514	54110
16.5511	-7028
16.5508	87643
16.5505	118461
16.5502	28747
16.5499	83441
16.5496	73131
16.5493	152768
16.5489	86926
16.5486	-44254
16.5483	115730
16.5480	-2547
16.5477	91559
16.5474	-12007
16.5471	251250
16.5468	135172
16.5465	-22427
16.5462	-19629
16.5458	233009
16.5455	-72319
16.5452	45036
16.5449	63378
16.5446	139764
16.5443	9067
16.5440	-19409
16.5437	-256150
16.5434	72765
16.5431	19562
16.5427	201009
16.5424	50740
16.5421	-82218
16.5418	119487
16.5415	-116270
16.5412	12379
16.5409	68939
16.5406	-37145
16.5403	-38406
16.5400	90693
16.5396	-89508
16.5393	79599
16.5390	19426
16.5387	-137662
16.5384	20815
16.5381	93131
16.5378	186364
16.5375	-94855
16.5372	-4524
16.5368	150287
16.5365	123738
16.5362	46114
16.5359	30506
16.5356	135301
16.5353	177282
16.5350	301624
16.5347	60020
16.5344	194545
16.5341	194007
16.5337	122062
16.5334	107020
16.5331	32694
16.5328	-82470
16.5325	-72771
16.5322	-115146
16.5319	46495
16.5316	206777
16.5313	228873
16.5310	-124530
16.5306	44035
16.5303	-24441
16.5300	112271
16.5297	-86339
16.5294	-23681
16.5291	32462
16.5288	82696
16.5285	102223
16.5282	-50453
16.5279	78013
16.5275	272723
16.5272	161250
16.5269	-125882
16.5266	86998
16.5263	93218
16.5260	-98191
16.5257	142017
16.5254	41186
16.5251	114723
16.5247	143934
16.5244	53636
16.5241	107289
16.5238	76971
16.5235	220954
16.5232	18905
16.5229	140309
16.5226	177217
16.5223	27935
16.5220	3430
16.5216	89968
16.5213	79050
16.5210	91000
16.5207	68024
16.5204	140700
16.5201	-29484
16.5198	49721
16.5195	-33654
16.5192	121796
16.5189	85894
16.5185	52292
16.5182	-4106
16.5179	15057
16.5176	-97329
16.5173	87892
16.5170	112943
16.5167	-56986
16.5164	-42151
16.5161	64613
16.5158	73726
16.5154	780
16.5151	166947
16.5148	107512
16.5145	-191504
16.5142	117683
16.5139	-32815
16.5136	-103439
16.5133	-96009
16.5130	-104873
16.5127	-172090
16.5123	36038
16.5120	-2206
16.5117	7632
16.5114	6679
16.5111	31186
16.5108	-40677
16.5105	158452
16.5102	-67366
16.5099	-3610
16.5095	-20487
16.5092	-7059
16.5089	-2388
16.5086	57681
16.5083	4613
16.5080	-222460
16.5077	16206
16.5074	59212
16.5071	-17228
16.5068	-69385
16.5064	-79640
16.5061	106511
16.5058	129342
16.5055	23003
16.5052	85953
16.5049	241395
16.5046	34147
16.5043	-2247
16.5040	-37503
16.5037	23746
16.5033	-62777
16.5030	15282
16.5027	2298
16.5024	96067
16.5021	-63300
16.5018	377152
16.5015	181938
16.5012	-40580
16.5009	-74988
16.5006	-59485
16.5002	84495
16.4999	28925
16.4996	74711
16.4993	89044
16.4990	-27729
16.4987	251392
16.4984	102347
16.4981	-202189
16.4978	142254
16.4974	-32089
16.4971	17739
16.4968	32449
16.4965	47687
16.4962	34578
16.4959	152461
16.4956	243361
16.4953	8338
16.4950	229941
16.4947	103509
16.4943	-126052
16.4940	-4487
16.4937	-172934
16.4934	95476
16.4931	139581
16.4928	26620
16.4925	213320
16.4922	-74269
16.4919	-164645
16.4916	-17405
16.4912	-37345
16.4909	-7748
16.4906	-57866
16.4903	263397
16.4900	17539
16.4897	-77979
16.4894	2563
16.4891	216668
16.4888	-105575
16.4885	33074
16.4881	246896
16.4878	-47363
16.4875	12821
16.4872	47593
16.4869	18107
16.4866	113669
16.4863	77411
16.4860	17264
16.4857	-112535
16.4853	193114
16.4850	-77612
16.4847	-97203
16.4844	80530
16.4841	201152
16.4838	79472
16.4835	-140662
16.4832	-31385
16.4829	-18664
16.4826	123055
16.4822	10353
16.4819	-106
16.4816	63891
16.4813	91520
16.4810	48589
16.4807	53721
16.4804	90430
16.4801	13255
16.4798	-57475
16.4795	80175
16.4791	149526
16.4788	185236
16.4785	57908
16.4782	-3244
16.4779	90630
16.4776	-66972
16.4773	-129078
16.4770	56854
16.4767	96755
16.4764	-125389
16.4760	-15988
16.4757	152518
16.4754	124910
16.4751	162118
16.4748	120628
16.4745	-28775
16.4742	-59377
16.4739	-12342
16.4736	157511
16.4733	82072
16.4729	83814
16.4726	9757
16.4723	25932
16.4720	87039
16.4717	79152
16.4714	170378
16.4711	-99232
16.4708	47178
16.4705	135807
16.4701	29142
16.4698	153536
16.4695	4492
16.4692	141792
16.4689	185840
16.4686	42060
16.4683	-74922
16.4680	58959
16.4677	-35965
16.4674	-142543
16.4670	76901
16.4667	13878
16.4664	206733
16.4661	-96716
16.4658	-325225
16.4655	-127964
16.4652	168979
16.4649	113634
16.4646	-119723
16.4643	-116788
16.4639	67377
16.4636	-122285
16.4633	235283
16.4630	136890
16.4627	50888
16.4624	-1164
16.4621	-47082
16.4618	-58694
16.4615	147952
16.4612	105219
16.4608	-26223
16.4605	119493
16.4602	-16667
16.4599	-17680
16.4596	31009
16.4593	-97220
16.4590	-101706
16.4587	66005
16.4584	-59366
16.4580	138527
16.4577	-90321
16.4574	-123181
16.4571	4839
16.4568	-108354
16.4565	25387
16.4562	66166
16.4559	314095
16.4556	-42003
16.4553	101444
16.4549	-38398
16.4546	-190714
16.4543	-17416
16.4540	-12432
16.4537	-37330
16.4534	100271
16.4531	-79547
16.4528	-53473
16.4525	62287
16.4522	87804
16.4518	31809
16.4515	155537
16.4512	157789
16.4509	-101263
16.4506	-36939
16.4503	-171
16.4500	182645
16.4497	-78335
16.4494	3112
16.4491	80598
16.4487	67952
16.4484	67121
16.4481	39602
16.4478	51359
16.4475	19874
16.4472	-17794
16.4469	110495
16.4466	133422
16.4463	186552
16.4459	61087
16.4456	17801
16.4453	-118854
16.4450	174334
16.4447	24903
16.4444	107871
16.4441	365391
16.4438	185176
16.4435	-81257
16.4432	68782
16.4428	-70671
16.4425	325816
16.4422	96432
16.4419	85441
16.4416	-12498
16.4413	104330
16.4410	-100388
16.4407	-119414
16.4404	-14613
16.4401	-74951
16.4397	54933
16.4394	30762
16.4391	-62318
16.4388	42035
16.4385	147599
16.4382	8226
16.4379	-135062
16.4376	32075
16.4373	50349
16.4370	51367
16.4366	3910
16.4363	-13077
16.4360	-4428
16.4357	180258
16.4354	-89230
16.4351	32877
16.4348	129622
16.4345	-81382
16.4342	38034
16.4339	16705
16.4335	125220
16.4332	-45534
16.4329	16201
16.4326	64750
16.4323	78695
16.4320	-85275
16.4317	216279
16.4314	100787
16.4311	273919
16.4307	-28006
16.4304	55843
16.4301	61136
16.4298	42782
16.4295	148187
16.4292	-7913
16.4289	154407
16.4286	-125563
16.4283	-148194
16.4280	-65323
16.4276	183183
16.4273	108231
16.4270	74632
16.4267	136713
16.4264	128013
16.4261	29985
16.4258	-27365
16.4255	108011
16.4252	107578
16.4249	-58618
16.4245	52968
16.4242	129094
16.4239	227735
16.4236	-123414
16.4233	198185
16.4230	-107500
16.4227	340812
16.4224	138828
16.4221	-92052
16.4218	-44691
16.4214	94400
16.4211	-42375
16.4208	22298
16.4205	-84221
16.4202	-81200
16.4199	21101
16.4196	192521
16.4193	-694
16.4190	-60082
16.4186	18535
16.4183	147874
16.4180	112031
16.4177	152492
16.4174	84772
16.4171	52122
16.4168	-142913
16.4165	15260
16.4162	96451
16.4159	162236
16.4155	206632
16.4152	203874
16.4149	-18587
16.4146	113417
16.4143	145182
16.4140	96663
16.4137	-100901
16.4134	26344
16.4131	141469
16.4128	-143831
16.4124	156605
16.4121	39086
16.4118	55457
16.4115	185749
16.4112	109671
16.4109	20363
16.4106	33232
16.4103	198144
16.4100	148767
16.4097	53040
16.4093	86255
16.4090	-37781
16.4087	172650
16.4084	-13272
16.4081	45549
16.4078	-53082
16.4075	198182
16.4072	38302
16.4069	15578
16.4065	48766
16.4062	51113
16.4059	66282
16.4056	199979
16.4053	237193
16.4050	-126143
16.4047	12429
16.4044	2640
16.4041	-21707
16.4038	161036
16.4034	20147
16.4031	37041
16.4028	81766
16.4025	82798
16.4022	87728
16.4019	160766
16.4016	97278
16.4013	52530
16.4010	136769
16.4007	-233849
16.4003	-87749
16.4000	133729
16.3997	-62479
16.3994	58732
16.3991	-76212
16.3988	163576
16.3985	4281
16.3982	229896
16.3979	-12521
16.3976	8058
16.3972	9471
16.3969	-7058
16.3966	13328
16.3963	224497
16.3960	186397
16.3957	114274
16.3954	-71366
16.3951	179453
16.3948	-55669
16.3945	-545
16.3941	65864
16.3938	134939
16.3935	-115399
16.3932	-148751
16.3929	48275
16.3926	46805
16.3923	273092
16.3920	110332
16.3917	138221
16.3913	-18708
16.3910	-2770
16.3907	128064
16.3904	144130
16.3901	131167
16.3898	-101820
16.3895	-98333
16.3892	-58605
16.3889	97371
16.3886	55931
16.3882	71436
16.3879	-116755
16.3876	168409
16.3873	49112
16.3870	-181712
16.3867	273920
16.3864	208210
16.3861	154876
16.3858	117922
16.3855	112706
16.3851	76468
16.3848	58994
16.3845	-174627
16.3842	-26763
16.3839	18752
16.3836	-61987
16.3833	-55202
16.3830	19560
16.3827	196105
16.3824	78978
16.3820	74499
16.3817	175979
16.3814	61018
16.3811	81590
16.3808	-132716
16.3805	197166
16.3802	166079
16.3799	-21569
16.3796	-38724
16.3792	42642
16.3789	75935
16.3786	81771
16.3783	137
16.3780	27118
16.3777	35480
16.3774	91019
16.3771	93578
16.3768	-189418
16.3765	-91233
16.3761	-6782
16.3758	-16042
16.3755	191809
16.3752	-144727
16.3749	105920
16.3746	-122196
16.3743	69964
16.3740	107939
16.3737	181331
16.3734	25191
16.3730	-196736
16.3727	-77662
16.3724	254973
16.3721	-51401
16.3718	32996
16.3715	26852
16.3712	81123
16.3709	47556
16.3706	-168163
16.3703	-151193
16.3699	125169
16.3696	-22728
16.3693	154083
16.3690	340869
16.3687	48736
16.3684	-64756
16.3681	6958
16.3678	91855
16.3675	240885
16.3672	120313
16.3668	69030
16.3665	225704
16.3662	74282
16.3659	62676
16.3656	-124211
16.3653	-7600
16.3650	44708
16.3647	58518
16.3644	87635
16.3640	82401
16.3637	117826
16.3634	67884
16.3631	308567
16.3628	123305
16.3625	255034
16.3622	30852
16.3619	59151
16.3616	111034
16.3613	-95897
16.3609	13275
16.3606	-42574
16.3603	-7503
16.3600	5265
16.3597	-47425
16.3594	316930
16.3591	-15383
16.3588	-55590
16.3585	-9961
16.3582	-113736
16.3578	-144665
16.3575	23484
16.3572	118589
16.3569	51778
16.3566	-48197
16.3563	91309
16.3560	215687
16.3557	225993
16.3554	89015
16.3551	-14927
16.3547	-69753
16.3544	2756
16.3541	-1060
16.3538	-210339
16.3535	82546
16.3532	119314
16.3529	-27456
16.3526	-35221
16.3523	-92126
16.3519	-28467
16.3516	-77856
16.3513	-22759
16.3510	225700
16.3507	-76450
16.3504	167625
16.3501	158437
16.3498	-62357
16.3495	-30035
16.3492	34384
16.3488	205207
16.3485	5664
16.3482	23952
16.3479	-28632
16.3476	70886
16.3473	42962
16.3470	301179
16.3467	270578
16.3464	229815
16.3461	-114663
16.3457	134941
16.3454	61574
16.3451	68298
16.3448	233464
16.3445	118015
16.3442	65147
16.3439	73728
16.3436	-102713
16.3433	38556
16.3430	-66301
16.3426	51051
16.3423	-24269
16.3420	-50692
16.3417	190705
16.3414	75853
16.3411	-112519
16.3408	-14995
16.3405	277613
16.3402	335639
16.3398	-4144
16.3395	-216264
16.3392	81172
16.3389	124956
16.3386	27398
16.3383	67081
16.3380	170457
16.3377	-4474
16.3374	-6035
16.3371	71511
16.3367	183532
16.3364	190777
16.3361	-30370
16.3358	84670
16.3355	17795
16.3352	212330
16.3349	110165
16.3346	-55477
16.3343	158357
16.3340	19861
16.3336	89953
16.3333	-39522
16.3330	70567
16.3327	-19237
16.3324	17405
16.3321	-107669
16.3318	-14081
16.3315	77734
16.3312	62083
16.3309	-31715
16.3305	139364
16.3302	-88522
16.3299	3268
16.3296	107790
16.3293	-61237
16.3290	106600
16.3287	126328
16.3284	38798
16.3281	-22108
16.3278	95008
16.3274	168071
16.3271	42215
16.3268	213698
16.3265	-181728
16.3262	-33099
16.3259	83270
16.3256	123533
16.3253	83627
16.3250	134183
16.3246	-7012
16.3243	-56286
16.3240	263866
16.3237	-32317
16.3234	-42697
16.3231	198710
16.3228	84670
16.3225	-12643
16.3222	-44689
16.3219	150262
16.3215	89391
16.3212	212444
16.3209	183725
16.3206	49362
16.3203	42080
16.3200	-2605
16.3197	139964
16.3194	176651
16.3191	111506
16.3188	112522
16.3184	-191189
16.3181	171783
16.3178	-81995
16.3175	137615
16.3172	96744
16.3169	30010
16.3166	168289
16.3163	277303
16.3160	281175
16.3157	53039
16.3153	-46925
16.3150	66112
16.3147	2396
16.3144	100284
16.3141	-140295
16.3138	-54501
16.3135	54960
16.3132	5726
16.3129	27990
16.3125	125950
16.3122	61412
16.3119	84046
16.3116	13459
16.3113	43545
16.3110	-63158
16.3107	65639
16.3104	15798
16.3101	73692
16.3098	-41091
16.3094	174252
16.3091	148787
16.3088	83060
16.3085	45449
16.3082	85969
16.3079	354620
16.3076	9841
16.3073	228709
16.3070	-35953
16.3067	-88622
16.3063	174224
16.3060	-122455
16.3057	240006
16.3054	41728
16.3051	60072
16.3048	82490
16.3045	-38278
16.3042	51573
16.3039	-75732
16.3036	-111469
16.3032	-81580
16.3029	-81543
16.3026	47056
16.3023	84670
16.3020	-93049
16.3017	45411
16.3014	-168574
16.3011	-88611
16.3008	6100
16.3004	245459
16.3001	-68424
16.2998	9687
16.2995	31912
16.2992	51960
16.2989	-17032
16.2986	152526
16.2983	92830
16.2980	30912
16.2977	56622
16.2973	88239
16.2970	16406
16.2967	18940
16.2964	193549
16.2961	178762
16.2958	46881
16.2955	65676
16.2952	144646
16.2949	-115342
16.2946	197330
16.2942	30604
16.2939	-209393
16.2936	-50043
16.2933	101215
16.2930	-222811
16.2927	151324
16.2924	62258
16.2921	-26669
16.2918	197690
16.2915	-97499
16.2911	109317
16.2908	112825
16.2905	27838
16.2902	66235
16.2899	-28727
16.2896	62922
16.2893	-187697
16.2890	79309
16.2887	113182
16.2884	80082
16.2880	131329
16.2877	-10401
16.2874	58880
16.2871	-32428
16.2868	-31176
16.2865	121388
16.2862	-30437
16.2859	58325
16.2856	-30702
16.2852	22099
16.2849	-191481
16.2846	159728
16.2843	39770
16.2840	138483
16.2837	116154
16.2834	115015
16.2831	-60202
16.2828	2935
16.2825	138077
16.2821	-110865
16.2818	103541
16.2815	85572
16.2812	-11254
16.2809	-70119
16.2806	190107
16.2803	-78187
16.2800	186004
16.2797	73411
16.2794	49904
16.2790	40812
16.2787	35214
16.2784	-45967
16.2781	18794
16.2778	-72087
16.2775	233626
16.2772	-157812
16.2769	-43313
16.2766	52707
16.2763	-234386
16.2759	-8202
16.2756	65418
16.2753	118687
16.2750	127519
16.2747	-155054
16.2744	45657
16.2741	202550
16.2738	-93543
16.2735	-74604
16.2731	-152152
16.2728	121744
16.2725	135308
16.2722	221655
16.2719	176308
16.2716	2288
16.2713	86986
16.2710	70078
16.2707	145102
16.2704	384763
16.2700	-89090
16.2697	120595
16.2694	91501
16.2691	230756
16.2688	133982
16.2685	-56256
16.2682	-93073
16.2679	123731
16.2676	6788
16.2673	-6860
16.2669	-106597
16.2666	-71654
16.2663	-67285
16.2660	248766
16.2657	51741
16.2654	104772
16.2651	90717
16.2648	-25364
16.2645	57334
16.2642	-72603
16.2638	9015
16.2635	130357
16.2632	213801
16.2629	18713
16.2626	76821
16.2623	15545
16.2620	-99314
16.2617	-21631
16.2614	135906
16.2611	55017
16.2607	119938
16.2604	-33430
16.2601	193003
16.2598	104801
16.2595	86881
16.2592	76003
16.2589	193790
16.2586	8165
16.2583	-164586
16.2579	99055
16.2576	-146084
16.2573	134445
16.2570	189484
16.2567	-71771
16.2564	72659
16.2561	25239
16.2558	-27275
16.2555	59531
16.2552	115659
16.2548	53798
16.2545	-26577
16.2542	191486
16.2539	-13268
16.2536	214356
16.2533	322750
16.2530	-11040
16.2527	94478
16.2524	70494
16.2521	-56841
16.2517	104500
16.2514	222128
16.2511	-23984
16.2508	40264
16.2505	19069
16.2502	-27984
16.2499	-119551
16.2496	285761
16.2493	24989
16.2490	85845
16.2486	100376
16.2483	133548
16.2480	91877
16.2477	-10806
16.2474	111873
16.2471	44966
16.2468	-12256
16.2465	201165
16.2462	96082
16.2458	114358
16.2455	158290
16.2452	172755
16.2449	-69507
16.2446	-142261
16.2443	136385
16.2440	72955
16.2437	-13687
16.2434	-240505
16.2431	-78027
16.2427	-88438
16.2424	-60016
16.2421	55017
16.2418	-8177
16.2415	-66870
16.2412	-3151
16.2409	-99467
16.2406	-74406
16.2403	-2143
16.2400	259710
16.2396	-37791
16.2393	100774
16.2390	-58124
16.2387	49573
16.2384	-34212
16.2381	131894
16.2378	26535
16.2375	-106092
16.2372	8828
16.2369	75655
16.2365	-56628
16.2362	141113
16.2359	-13625
16.2356	92284
16.2353	16957
16.2350	-97742
16.2347	132746
16.2344	68444
16.2341	83239
16.2337	172478
16.2334	41966
16.2331	-46019
16.2328	66947
16.2325	102639
16.2322	-126642
16.2319	115275
16.2316	133190
16.2313	39653
16.2310	5007
16.2306	-13049
16.2303	-25059
16.2300	-37277
16.2297	-43520
16.2294	-149525
16.2291	83752
16.2288	-128210
16.2285	-75406
16.2282	22306
16.2279	-126246
16.2275	103755
16.2272	109763
16.2269	166973
16.2266	-185383
16.2263	-125542
16.2260	-70737
16.2257	63449
16.2254	-29088
16.2251	6931
16.2248	123977
16.2244	47680
16.2241	-52439
16.2238	108420
16.2235	71113
16.2232	43725
16.2229	92393
16.2226	12450
16.2223	44957
16.2220	17122
16.2217	105248
16.2213	-58042
16.2210	29377
16.2207	219528
16.2204	215142
16.2201	151675
16.2198	121572
16.2195	22945
16.2192	83156
16.2189	-69147
16.2185	-4581
16.2182	-33893
16.2179	-22277
16.2176	100538
16.2173	44501
16.2170	24863
16.2167	205132
16.2164	-117777
16.2161	-38780
16.2158	85272
16.2154	-1110
16.2151	130292
16.2148	-63033
16.2145	4942
16.2142	46036
16.2139	-50502
16.2136	87414
16.2133	169144
16.2130	110722
16.2127	81052
16.2123	-25697
16.2120	37564
16.2117	85221
16.2114	131126
16.2111	44478
16.2108	-8680
16.2105	162294
16.2102	252818
16.2099	-32253
16.2096	232724
16.2092	27160
16.2089	76355
16.2086	9823
16.2083	80067
16.2080	118040
16.2077	58590
16.2074	-39165
16.2071	155275
16.2068	-23570
16.2064	22938
16.2061	-254624
16.2058	210128
16.2055	13098
16.2052	-121557
16.2049	-50948
16.2046	139871
16.2043	271604
16.2040	11342
16.2037	-20906
16.2033	164517
16.2030	38418
16.2027	-35147
16.2024	12658
16.2021	45167
16.2018	72120
16.2015	20561
16.2012	-53181
16.2009	159042
16.2006	117157
16.2002	128759
16.1999	129695
16.1996	-92982
16.1993	119536
16.1990	119968
16.1987	-59723
16.1984	141594
16.1981	152830
16.1978	-45392
16.1975	195454
16.1971	96551
16.1968	23497
16.1965	-43146
16.1962	-26077
16.1959	205618
16.1956	86230
16.1953	119842
16.1950	140054
16.1947	-80492
16.1943	-54243
16.1940	-32449
16.1937	170706
16.1934	-109489
16.1931	102929
16.1928	55915
16.1925	1276
16.1922	85132
16.1919	208485
16.1916	166327
16.1912	50711
16.1909	90025
16.1906	-81067
16.1903	155683
16.1900	144288
16.1897	-146759
16.1894	170190
16.1891	172107
16.1888	192532
16.1885	32757
16.1881	191120
16.1878	76997
16.1875	83856
16.1872	153877
16.1869	275696
16.1866	748
16.1863	83643
16.1860	-134427
16.1857	-68513
16.1854	-10717
16.1850	98308
16.1847	90799
16.1844	-52481
16.1841	209216
16.1838	176118
16.1835	194788
16.1832	254024
16.1829	108624
16.1826	219347
16.1823	51213
16.1819	-115379
16.1816	4937
16.1813	159294
16.1810	-15685
16.1807	72021
16.1804	193158
16.1801	114679
16.1798	7274
16.1795	54332
16.1791	-50804
16.1788	68645
16.1785	38300
16.1782	44788
16.1779	-6992
16.1776	59822
16.1773	-162212
16.1770	239188
16.1767	84035
16.1764	38654
16.1760	-32721
16.1757	256408
16.1754	34483
16.1751	-26010
16.1748	-132241
16.1745	45213
16.1742	146586
16.1739	-40805
16.1736	47300
16.1733	36931
16.1729	-18046
16.1726	5040
16.1723	81399
16.1720	-86698
16.1717	-202956
16.1714	88521
16.1711	123502
16.1708	57108
16.1705	78293
16.1702	21372
16.1698	-109757
16.1695	85915
16.1692	63563
16.1689	132828
16.1686	-108418
16.1683	184909
16.1680	-11884
16.1677	43288
16.1674	132618
16.1670	-49307
16.1667	-17973
16.1664	87274
16.1661	149144
16.1658	98679
16.1655	7041
16.1652	-37028
16.1649	163327
16.1646	38401
16.1643	108989
16.1639	4071
16.1636	98570
16.1633	97901
16.1630	27943
16.1627	-65424
16.1624	-44244
16.1621	86352
16.1618	-77119
16.1615	-114721
16.1612	250979
16.1608	-38588
16.1605	105172
16.1602	-77031
16.1599	77620
16.1596	263204
16.1593	30349
16.1590	-39178
16.1587	69443
16.1584	186932
16.1581	-43480
16.1577	86831
16.1574	249670
16.1571	-1698
16.1568	-25892
16.1565	111596
16.1562	100905
16.1559	122640
16.1556	33023
16.1553	144988
16.1550	33118
16.1546	11414
16.1543	-153614
16.1540	174529
16.1537	-9723
16.1534	69564
16.1531	152396
16.1528	104214
16.1525	47977
16.1522	-116614
16.1518	182642
16.1515	-32048
16.1512	-113697
16.1509	-151392
16.1506	183499
16.1503	30383
16.1500	156418
16.1497	140709
16.1494	76469
16.1491	22097
16.1487	58831
16.1484	82534
16.1481	75690
16.1478	194048
16.1475	121086
16.1472	74766
16.1469	-2890
16.1466	191116
16.1463	8551
16.1460	118000
16.1456	-10725
16.1453	38852
16.1450	83818
16.1447	120260
16.1444	-59411
16.1441	15031
16.1438	160935
16.1435	142451
16.1432	-92619
16.1429	-108591
16.1425	-72744
16.1422	59919
16.1419	81858
16.1416	-1347
16.1413	37205
16.1410	43219
16.1407	-78096
16.1404	83933
16.1401	92876
16.1397	37863
16.1394	29917
16.1391	35960
16.1388	-82759
16.1385	-48009
16.1382	21786
16.1379	-79834
16.1376	171920
16.1373	52489
16.1370	46573
16.1366	197441
16.1363	126898
16.1360	-67138
16.1357	4429
16.1354	65505
16.1351	26140
16.1348	111044
16.1345	120039
16.1342	-32652
16.1339	-40025
16.1335	-192398
16.1332	-69615
16.1329	102747
16.1326	8150
16.1323	65888
16.1320	11251
16.1317	-53202
16.1314	127064
16.1311	66274
16.1308	86782
16.1304	63096
16.1301	251342
16.1298	75194
16.1295	204939
16.1292	208816
16.1289	219214
16.1286	79426
16.1283	44724
16.1280	49242
16.1276	146428
16.1273	73181
16.1270	176291
16.1267	-51683
16.1264	3771
16.1261	129666
16.1258	38785
16.1255	-90121
16.1252	41519
16.1249	-17717
16.1245	22258
16.1242	-54843
16.1239	173439
16.1236	-210609
16.1233	106018
16.1230	80219
16.1227	61739
16.1224	-74541
16.1221	230258
16.1218	284925
16.1214	76205
16.1211	-4211
16.1208	-16242
16.1205	-9089
16.1202	86852
16.1199	74026
16.1196	-73449
16.1193	135291
16.1190	-157540
16.1187	73714
16.1183	-83429
16.1180	144292
16.1177	168745
16.1174	145761
16.1171	-37968
16.1168	121025
16.1165	68360
16.1162	71731
16.1159	-60914
16.1156	86450
16.1152	-42104
16.1149	70864
16.1146	-114153
16.1143	116975
16.1140	15880
16.1137	55281
16.1134	88476
16.1131	-135825
16.1128	-67992
16.1124	226293
16.1121	-70458
16.1118	-16080
16.1115	5627
16.1112	181020
16.1109	24327
16.1106	104550
16.1103	14030
16.1100	20185
16.1097	13695
16.1093	49104
16.1090	32222
16.1087	64335
16.1084	29715
16.1081	84813
16.1078	129198
16.1075	246670
16.1072	-183074
16.1069	40359
16.1066	-53237
16.1062	-24835
16.1059	-39778
16.1056	-1048
16.1053	190494
16.1050	116815
16.1047	199812
16.1044	82788
16.1041	183631
16.1038	19007
16.1035	70227
16.1031	-80726
16.1028	-122303
16.1025	-19671
16.1022	104410
16.1019	71599
16.1016	-125637
16.1013	-100194
16.1010	28098
16.1007	162885
16.1003	-48162
16.1000	-19515
16.0997	-19024
16.0994	6199
16.0991	-5023
16.0988	51226
16.0985	40700
16.0982	61102
16.0979	25932
16.0976	244839
16.0972	13000
16.0969	98820
16.0966	302117
16.0963	-171672
16.0960	63430
16.0957	-73683
16.0954	-5968
16.0951	139917
16.0948	193594
16.0945	-118444
16.0941	-38265
16.0938	142756
16.0935	91429
16.0932	-6330
16.0929	25919
16.0926	119185
16.0923	25063
16.0920	160835
16.0917	-119458
16.0914	52573
16.0910	-9170
16.0907	114835
16.0904	109909
16.0901	-50910
16.0898	95560
16.0895	21981
16.0892	69557
16.0889	-15527
16.0886	-37903
16.0882	14376
16.0879	-99463
16.0876	105830
16.0873	254855
16.0870	5922
16.0867	70167
16.0864	182986
16.0861	87819
16.0858	-20117
16.0855	122785
16.0851	131703
16.0848	85213
16.0845	-51167
16.0842	48122
16.0839	116301
16.0836	-123890
16.0833	109297
16.0830	89003
16.0827	91141
16.0824	-172166
16.0820	116918
16.0817	51873
16.0814	52446
16.0811	-175766
16.0808	-98514
16.0805	-67958
16.0802	-112271
16.0799	150061
16.0796	-48190
16.0793	103332
16.0789	23033
16.0786	38211
16.0783	208910
16.0780	-132480
16.0777	-4143
16.0774	88654
16.0771	-98736
16.0768	-73574
16.0765	117369
16.0762	-67105
16.0758	-627
16.0755	154017
16.0752	169995
16.0749	146290
16.0746	235400
16.0743	61270
16.0740	71875
16.0737	136763
16.0734	34453
16.0730	8199
16.0727	-64314
16.0724	55209
16.0721	-84659
16.0718	-113901
16.0715	28664
16.0712	-35598
16.0709	50318
16.0706	26815
16.0703	305191
16.0699	119654
16.0696	214081
16.0693	11852
16.0690	-64915
16.0687	101900
16.0684	64966
16.0681	54553
16.0678	192454
16.0675	137873
16.0672	111559
16.0668	-41958
16.0665	-55113
16.0662	-97099
16.0659	-281619
16.0656	55851
16.0653	134688
16.0650	8352
16.0647	-25433
16.0644	314901
16.0641	33969
16.0637	190146
16.0634	-46018
16.0631	25589
16.0628	207633
16.0625	29750
16.0622	236494
16.0619	130621
16.0616	-85232
16.0613	65068
16.0609	-255872
16.0606	162387
16.0603	12821
16.0600	124044
16.0597	232089
16.0594	216809
16.0591	-102677
16.0588	-21614
16.0585	-39138
16.0582	159463
16.0578	109863
16.0575	134655
16.0572	88080
16.0569	132085
16.0566	-91236
16.0563	53230
16.0560	44106
16.0557	-17505
16.0554	134691
16.0551	140101
16.0547	151048
16.0544	-79584
16.0541	21808
16.0538	59099
16.0535	-22677
16.0532	238963
16.0529	38431
16.0526	-873
16.0523	-32277
16.0520	-37657
16.0516	42912
16.0513	-23001
16.0510	164066
16.0507	128979
16.0504	158238
16.0501	-28550
16.0498	39492
16.0495	134963
16.0492	-5524
16.0489	203490
16.0485	63372
16.0482	-41037
16.0479	-52799
16.0476	72528
16.0473	91459
16.0470	162029
16.0467	-22815
16.0464	5922
16.0461	59796
16.0457	-43835
16.0454	20300
[truncated: 63,536 more rows]
