# Supplementary material for: Evaluation of benzocaine-based anesthetic gel in anuran skins extracts: A case study using the frog Lithodytes lineatus (Anura: Leptodactylidae)
Source: PLoS One. 2020 Dec 8;15(12):e0243654. doi: 10.1371/journal.pone.0243654 (PMC7723253; doi:10.1371/journal.pone.0243654)
Supplement: S5 File — In the caption, CR corresponds to individuals collected in Cruzeiro do Sul municipality. (CSV) [file pone.0243654.s005.csv]

16.6656	349520
16.6653	320601
16.6650	332951
16.6647	337196
16.6644	314544
16.6640	315302
16.6637	357565
16.6634	325381
16.6631	340408
16.6628	323299
16.6625	331630
16.6622	327378
16.6619	309412
16.6616	311396
16.6613	317731
16.6609	306891
16.6606	330368
16.6603	339882
16.6600	331676
16.6597	292385
16.6594	356666
16.6591	327743
16.6588	298715
16.6585	343023
16.6581	323332
16.6578	328241
16.6575	308072
16.6572	362247
16.6569	297616
16.6566	339520
16.6563	350461
16.6560	332588
16.6557	317790
16.6554	342567
16.6550	322846
16.6547	329706
16.6544	337135
16.6541	308231
16.6538	339939
16.6535	341052
16.6532	321494
16.6529	320478
16.6526	338302
16.6523	338155
16.6519	323194
16.6516	316070
16.6513	334658
16.6510	340727
16.6507	320606
16.6504	311902
16.6501	308900
16.6498	319589
16.6495	324926
16.6492	305202
16.6488	346843
16.6485	334750
16.6482	309155
16.6479	316975
16.6476	313536
16.6473	321281
16.6470	328054
16.6467	339687
16.6464	343726
16.6461	335490
16.6457	328412
16.6454	300343
16.6451	363946
16.6448	349592
16.6445	349683
16.6442	324243
16.6439	319478
16.6436	351328
16.6433	358610
16.6429	331284
16.6426	338661
16.6423	343224
16.6420	348585
16.6417	310390
16.6414	312297
16.6411	292952
16.6408	335141
16.6405	360450
16.6402	351515
16.6398	345081
16.6395	318579
16.6392	332270
16.6389	303692
16.6386	305807
16.6383	351731
16.6380	321550
16.6377	345117
16.6374	343651
16.6371	323850
16.6367	326639
16.6364	306952
16.6361	332162
16.6358	348421
16.6355	323094
16.6352	334929
16.6349	350226
16.6346	356593
16.6343	312482
16.6340	300577
16.6336	331266
16.6333	325107
16.6330	338166
16.6327	349729
16.6324	294385
16.6321	358985
16.6318	353219
16.6315	356252
16.6312	349784
16.6308	310741
16.6305	343946
16.6302	298390
16.6299	314924
16.6296	338655
16.6293	335395
16.6290	339444
16.6287	338621
16.6284	317342
16.6281	360780
16.6277	320849
16.6274	341883
16.6271	344289
16.6268	342312
16.6265	316154
16.6262	341706
16.6259	342057
16.6256	332848
16.6253	360418
16.6250	315435
16.6246	288003
16.6243	321426
16.6240	333770
16.6237	318662
16.6234	328173
16.6231	355383
16.6228	335963
16.6225	347646
16.6222	328034
16.6219	338370
16.6215	332334
16.6212	341125
16.6209	319976
16.6206	335225
16.6203	335635
16.6200	330281
16.6197	321583
16.6194	358684
16.6191	321522
16.6188	327537
16.6184	337120
16.6181	321891
16.6178	307530
16.6175	302487
16.6172	348135
16.6169	341148
16.6166	359566
16.6163	291007
16.6160	340266
16.6156	345970
16.6153	333858
16.6150	323014
16.6147	350284
16.6144	335774
16.6141	317916
16.6138	333358
16.6135	341061
16.6132	352816
16.6129	343409
16.6125	347573
16.6122	324485
16.6119	337902
16.6116	340148
16.6113	360303
16.6110	319682
16.6107	350984
16.6104	300689
16.6101	339736
16.6098	320778
16.6094	343794
16.6091	349435
16.6088	332549
16.6085	320614
16.6082	330530
16.6079	332883
16.6076	316565
16.6073	339947
16.6070	345533
16.6067	359265
16.6063	309070
16.6060	339217
16.6057	357744
16.6054	352995
16.6051	363192
16.6048	311494
16.6045	351290
16.6042	349072
16.6039	352611
16.6035	349875
16.6032	316990
16.6029	371474
16.6026	354442
16.6023	328740
16.6020	348480
16.6017	321851
16.6014	351253
16.6011	365153
16.6008	333994
16.6004	368958
16.6001	339743
16.5998	371188
16.5995	348103
16.5992	354640
16.5989	321229
16.5986	344553
16.5983	355391
16.5980	353796
16.5977	318948
16.5973	339112
16.5970	346200
16.5967	330464
16.5964	327430
16.5961	338453
16.5958	357611
16.5955	344237
16.5952	333040
16.5949	327083
16.5946	334092
16.5942	325823
16.5939	338285
16.5936	336923
16.5933	333554
16.5930	350872
16.5927	332370
16.5924	371252
16.5921	335991
16.5918	352342
16.5914	340961
16.5911	347039
16.5908	350320
16.5905	367072
16.5902	326579
16.5899	330226
16.5896	338965
16.5893	323260
16.5890	358239
16.5887	355019
16.5883	316569
16.5880	318212
16.5877	365956
16.5874	348670
16.5871	330627
16.5868	351919
16.5865	349609
16.5862	328161
16.5859	331840
16.5856	361238
16.5852	352050
16.5849	334500
16.5846	371038
16.5843	329581
16.5840	380176
16.5837	362704
16.5834	381297
16.5831	352042
16.5828	360542
16.5825	363299
16.5821	329747
16.5818	323686
16.5815	362906
16.5812	360918
16.5809	368910
16.5806	309127
16.5803	360521
16.5800	352085
16.5797	347100
16.5794	322499
16.5790	317934
16.5787	345125
16.5784	374680
16.5781	346004
16.5778	364471
16.5775	336004
16.5772	336591
16.5769	356658
16.5766	353067
16.5762	355031
16.5759	344369
16.5756	342263
16.5753	364963
16.5750	343401
16.5747	351971
16.5744	356503
16.5741	367212
16.5738	335196
16.5735	349096
16.5731	329294
16.5728	354970
16.5725	340448
16.5722	349334
16.5719	346296
16.5716	328746
16.5713	346673
16.5710	334633
16.5707	333754
16.5704	355202
16.5700	332974
16.5697	352885
16.5694	315541
16.5691	332061
16.5688	365198
16.5685	332334
16.5682	334102
16.5679	334017
16.5676	341293
16.5673	352688
16.5669	372355
16.5666	358105
16.5663	334498
16.5660	347226
16.5657	347728
16.5654	317496
16.5651	316235
16.5648	366348
16.5645	343134
16.5641	326127
16.5638	344294
16.5635	354999
16.5632	361427
16.5629	344559
16.5626	337319
16.5623	376738
16.5620	349785
16.5617	364545
16.5614	365580
16.5610	368716
16.5607	331590
16.5604	332105
16.5601	339215
16.5598	379532
16.5595	338612
16.5592	333105
16.5589	362354
16.5586	370341
16.5583	350905
16.5579	329829
16.5576	330885
16.5573	374833
16.5570	349605
16.5567	342671
16.5564	313057
16.5561	344895
16.5558	349109
16.5555	339131
16.5552	377328
16.5548	333036
16.5545	340047
16.5542	351994
16.5539	348966
16.5536	337385
16.5533	357224
16.5530	388194
16.5527	386756
16.5524	329473
16.5520	322064
16.5517	337827
16.5514	350197
16.5511	348384
16.5508	341039
16.5505	355578
16.5502	378808
16.5499	358129
16.5496	366996
16.5493	350757
16.5489	365707
16.5486	337577
16.5483	335559
16.5480	351899
16.5477	363104
16.5474	356813
16.5471	325979
16.5468	312606
16.5465	348747
16.5462	374654
16.5458	361456
16.5455	340408
16.5452	311263
16.5449	343492
16.5446	339644
16.5443	332549
16.5440	378929
16.5437	325525
16.5434	365956
16.5431	333619
16.5427	355953
16.5424	352681
16.5421	371807
16.5418	332564
16.5415	373951
16.5412	342831
16.5409	325469
16.5406	361207
16.5403	337274
16.5400	360838
16.5396	371629
16.5393	346531
16.5390	362499
16.5387	356822
16.5384	378566
16.5381	350312
16.5378	358985
16.5375	323192
16.5372	345170
16.5368	346876
16.5365	343073
16.5362	336580
16.5359	321743
16.5356	349432
16.5353	355392
16.5350	376034
16.5347	348352
16.5344	343750
16.5341	366650
16.5337	329680
16.5334	349526
16.5331	373102
16.5328	355692
16.5325	354169
16.5322	323614
16.5319	365659
16.5316	380637
16.5313	379715
16.5310	368608
16.5306	335794
16.5303	375149
16.5300	351021
16.5297	331774
16.5294	334690
16.5291	337889
16.5288	335611
16.5285	325244
16.5282	375023
16.5279	357035
16.5275	345635
16.5272	363201
16.5269	353692
16.5266	330424
16.5263	356925
16.5260	388771
16.5257	371776
16.5254	380916
16.5251	350175
16.5247	340143
16.5244	361931
16.5241	345210
16.5238	368931
16.5235	346626
16.5232	339743
16.5229	323200
16.5226	354657
16.5223	365613
16.5220	335273
16.5216	359494
16.5213	351365
16.5210	371605
16.5207	373889
16.5204	353923
16.5201	343057
16.5198	369327
16.5195	339332
16.5192	375145
16.5189	325375
16.5185	336582
16.5182	359144
16.5179	365723
16.5176	336617
16.5173	364384
16.5170	352097
16.5167	355679
16.5164	367158
16.5161	352940
16.5158	356506
16.5154	335635
16.5151	344012
16.5148	361738
16.5145	353714
16.5142	326109
16.5139	357023
16.5136	353675
16.5133	335244
16.5130	345816
16.5127	338951
16.5123	361200
16.5120	350707
16.5117	356325
16.5114	349710
16.5111	324745
16.5108	336219
16.5105	341399
16.5102	381070
16.5099	364884
16.5095	351429
16.5092	364082
16.5089	351671
16.5086	364893
16.5083	343351
16.5080	339129
16.5077	356142
16.5074	351260
16.5071	339132
16.5068	347519
16.5064	370194
16.5061	355916
16.5058	350796
16.5055	341597
16.5052	341974
16.5049	348754
16.5046	350820
16.5043	359095
16.5040	376743
16.5037	348805
16.5033	339305
16.5030	385597
16.5027	343440
16.5024	353487
16.5021	326933
16.5018	371491
16.5015	332167
16.5012	376020
16.5009	353556
16.5006	363561
16.5002	374465
16.4999	351971
16.4996	377859
16.4993	319078
16.4990	359086
16.4987	352544
16.4984	347232
16.4981	340935
16.4978	353522
16.4974	333483
16.4971	347025
16.4968	364097
16.4965	349468
16.4962	324342
16.4959	366435
16.4956	369131
16.4953	375478
16.4950	350241
16.4947	347627
16.4943	382656
16.4940	365569
16.4937	363502
16.4934	355803
16.4931	356750
16.4928	352401
16.4925	365119
16.4922	343508
16.4919	346897
16.4916	367829
16.4912	357655
16.4909	343707
16.4906	386414
16.4903	359579
16.4900	340063
16.4897	336224
16.4894	332651
16.4891	341621
16.4888	360388
16.4885	343689
16.4881	317344
16.4878	356792
16.4875	326779
16.4872	351569
16.4869	351817
16.4866	344826
16.4863	332203
16.4860	377941
16.4857	360914
16.4853	385247
16.4850	384151
16.4847	370659
16.4844	361029
16.4841	359182
16.4838	393720
16.4835	360059
16.4832	343526
16.4829	380021
16.4826	343010
16.4822	347736
16.4819	373705
16.4816	335297
16.4813	381678
16.4810	338896
16.4807	372975
16.4804	329474
16.4801	325432
16.4798	380068
16.4795	381091
16.4791	348130
16.4788	347539
16.4785	344931
16.4782	368333
16.4779	358292
16.4776	351853
16.4773	333193
16.4770	356137
16.4767	369888
16.4764	368785
16.4760	354940
16.4757	362441
16.4754	394642
16.4751	369396
16.4748	316806
16.4745	344132
16.4742	362811
16.4739	349279
16.4736	365986
16.4733	362348
16.4729	376014
16.4726	351159
16.4723	349717
16.4720	351124
16.4717	341676
16.4714	373189
16.4711	384754
16.4708	343525
16.4705	334878
16.4701	333924
16.4698	363440
16.4695	335187
16.4692	354882
16.4689	331779
16.4686	370056
16.4683	349818
16.4680	364975
16.4677	365801
16.4674	351914
16.4670	336090
16.4667	371838
16.4664	376392
16.4661	315928
16.4658	376662
16.4655	346458
16.4652	344181
16.4649	348506
16.4646	342309
16.4643	349872
16.4639	358269
16.4636	353709
16.4633	373481
16.4630	379512
16.4627	324095
16.4624	332358
16.4621	362868
16.4618	364324
16.4615	323431
16.4612	385985
16.4608	363534
16.4605	338129
16.4602	344932
16.4599	377361
16.4596	368372
16.4593	343674
16.4590	346013
16.4587	367985
16.4584	335993
16.4580	352907
16.4577	366801
16.4574	369108
16.4571	350819
16.4568	337133
16.4565	354998
16.4562	360981
16.4559	364257
16.4556	354536
16.4553	365828
16.4549	340282
16.4546	357300
16.4543	339493
16.4540	366327
16.4537	390759
16.4534	363006
16.4531	360067
16.4528	362453
16.4525	357060
16.4522	361943
16.4518	342243
16.4515	372352
16.4512	379469
16.4509	339379
16.4506	387906
16.4503	350057
16.4500	375532
16.4497	330901
16.4494	344578
16.4491	370062
16.4487	338137
16.4484	346769
16.4481	366696
16.4478	345449
16.4475	362542
16.4472	330024
16.4469	374686
16.4466	384476
16.4463	343888
16.4459	324314
16.4456	348708
16.4453	379103
16.4450	314611
16.4447	328906
16.4444	373595
16.4441	343621
16.4438	372054
16.4435	362986
16.4432	348189
16.4428	390411
16.4425	362537
16.4422	362169
16.4419	333261
16.4416	368926
16.4413	358474
16.4410	357583
16.4407	358996
16.4404	306129
16.4401	356050
16.4397	351857
16.4394	368475
16.4391	366625
16.4388	343554
16.4385	361836
16.4382	353834
16.4379	372961
16.4376	335577
16.4373	331120
16.4370	366060
16.4366	349925
16.4363	346131
16.4360	342996
16.4357	376372
16.4354	381526
16.4351	355448
16.4348	352595
16.4345	361801
16.4342	394308
16.4339	330052
16.4335	354642
16.4332	340464
16.4329	361684
16.4326	339863
16.4323	370549
16.4320	343162
16.4317	377879
16.4314	358396
16.4311	336658
16.4307	363837
16.4304	362139
16.4301	365918
16.4298	361052
16.4295	369947
16.4292	362186
16.4289	341168
16.4286	362753
16.4283	352259
16.4280	375102
16.4276	368928
16.4273	339671
16.4270	330116
16.4267	373373
16.4264	357806
16.4261	350107
16.4258	367238
16.4255	331187
16.4252	366966
16.4249	373594
16.4245	358279
16.4242	340929
16.4239	365873
16.4236	347327
16.4233	350525
16.4230	344403
16.4227	325923
16.4224	352439
16.4221	353034
16.4218	376334
16.4214	390467
16.4211	371182
16.4208	364629
16.4205	339695
16.4202	367641
16.4199	346752
16.4196	337614
16.4193	358593
16.4190	344723
16.4186	331072
16.4183	347229
16.4180	380280
16.4177	346396
16.4174	396338
16.4171	336646
16.4168	366177
16.4165	369884
16.4162	357945
16.4159	362192
16.4155	362331
16.4152	372206
16.4149	361000
16.4146	358165
16.4143	358052
16.4140	313557
16.4137	326694
16.4134	355648
16.4131	349437
16.4128	358994
16.4124	341822
16.4121	351120
16.4118	356486
16.4115	334750
16.4112	359619
16.4109	385064
16.4106	352125
16.4103	374333
16.4100	375027
16.4097	375442
16.4093	370297
16.4090	364056
16.4087	319961
16.4084	358849
16.4081	369854
16.4078	377818
16.4075	348414
16.4072	371232
16.4069	363638
16.4065	353230
16.4062	379442
16.4059	360472
16.4056	361838
16.4053	379477
16.4050	358065
16.4047	332095
16.4044	329118
16.4041	351182
16.4038	326595
16.4034	345748
16.4031	361244
16.4028	320047
16.4025	340526
16.4022	392914
16.4019	342400
16.4016	337044
16.4013	360888
16.4010	334011
16.4007	403391
16.4003	345499
16.4000	347961
16.3997	354395
16.3994	362926
16.3991	342507
16.3988	365050
16.3985	401150
16.3982	396906
16.3979	343494
16.3976	343937
16.3972	365840
16.3969	350941
16.3966	382312
16.3963	327070
16.3960	397728
16.3957	350660
16.3954	382673
16.3951	305369
16.3948	373820
16.3945	336891
16.3941	352794
16.3938	353533
16.3935	355600
16.3932	381271
16.3929	395280
16.3926	371094
16.3923	338634
16.3920	381318
16.3917	365789
16.3913	350968
16.3910	359619
16.3907	362605
16.3904	337936
16.3901	345669
16.3898	316769
16.3895	377680
16.3892	345492
16.3889	373411
16.3886	349628
16.3882	329861
16.3879	328558
16.3876	353469
16.3873	367236
16.3870	380351
16.3867	328322
16.3864	346884
16.3861	320668
16.3858	358701
16.3855	394944
16.3851	349432
16.3848	366238
16.3845	389492
16.3842	363658
16.3839	335296
16.3836	382299
16.3833	352203
16.3830	324260
16.3827	347666
16.3824	341454
16.3820	374762
16.3817	333622
16.3814	344695
16.3811	338133
16.3808	376789
16.3805	368097
16.3802	369174
16.3799	395155
16.3796	336658
16.3792	369602
16.3789	343601
16.3786	366524
16.3783	374132
16.3780	358387
16.3777	373303
16.3774	354541
16.3771	377076
16.3768	350119
16.3765	381087
16.3761	382688
16.3758	360966
16.3755	361572
16.3752	367315
16.3749	373931
16.3746	335716
16.3743	320909
16.3740	374923
16.3737	324795
16.3734	366545
16.3730	364773
16.3727	362272
16.3724	369968
16.3721	364325
16.3718	351760
16.3715	344104
16.3712	315053
16.3709	376839
16.3706	339800
16.3703	365332
16.3699	337084
16.3696	359349
16.3693	354753
16.3690	347455
16.3687	386298
16.3684	342922
16.3681	389705
16.3678	367043
16.3675	383950
16.3672	357382
16.3668	364044
16.3665	337983
16.3662	376123
16.3659	393643
16.3656	357208
16.3653	340891
16.3650	364907
16.3647	350338
16.3644	345539
16.3640	370967
16.3637	363003
16.3634	351559
16.3631	388038
16.3628	379619
16.3625	336472
16.3622	383278
16.3619	382206
16.3616	387836
16.3613	383231
16.3609	340665
16.3606	362900
16.3603	359015
16.3600	370433
16.3597	351060
16.3594	372302
16.3591	352991
16.3588	340996
16.3585	328441
16.3582	359594
16.3578	326374
16.3575	347198
16.3572	355301
16.3569	367180
16.3566	359453
16.3563	353140
16.3560	373467
16.3557	375084
16.3554	362388
16.3551	371863
16.3547	345926
16.3544	340215
16.3541	344706
16.3538	333408
16.3535	352773
16.3532	316962
16.3529	334077
16.3526	327713
16.3523	389295
16.3519	355701
16.3516	331195
16.3513	375224
16.3510	388190
16.3507	376751
16.3504	340461
16.3501	371793
16.3498	370790
16.3495	365100
16.3492	341417
16.3488	377980
16.3485	363872
16.3482	360289
16.3479	380956
16.3476	352428
16.3473	347427
16.3470	362656
16.3467	364511
16.3464	367021
16.3461	355713
16.3457	375872
16.3454	348634
16.3451	350347
16.3448	354872
16.3445	354875
16.3442	373491
16.3439	359384
16.3436	394309
16.3433	357981
16.3430	326892
16.3426	351495
16.3423	369876
16.3420	356491
16.3417	342490
16.3414	375032
16.3411	347096
16.3408	362310
16.3405	373983
16.3402	402264
16.3398	360016
16.3395	355389
16.3392	365298
16.3389	388857
16.3386	359485
16.3383	367234
16.3380	365549
16.3377	360957
16.3374	374146
16.3371	363984
16.3367	355187
16.3364	344400
16.3361	359944
16.3358	329480
16.3355	397385
16.3352	372745
16.3349	356455
16.3346	382822
16.3343	337022
16.3340	343401
16.3336	381393
16.3333	383116
16.3330	375317
16.3327	372396
16.3324	409315
16.3321	377554
16.3318	365066
16.3315	375432
16.3312	356792
16.3309	364484
16.3305	376436
16.3302	354113
16.3299	351607
16.3296	371612
16.3293	337790
16.3290	367111
16.3287	371772
16.3284	328260
16.3281	381089
16.3278	355412
16.3274	311394
16.3271	367623
16.3268	347789
16.3265	344218
16.3262	373684
16.3259	369825
16.3256	378772
16.3253	304338
16.3250	379892
16.3246	343416
16.3243	362083
16.3240	385861
16.3237	380411
16.3234	361232
16.3231	359235
16.3228	369120
16.3225	368400
16.3222	368241
16.3219	350053
16.3215	387753
16.3212	371529
16.3209	347296
16.3206	352924
16.3203	400003
16.3200	372250
16.3197	371301
16.3194	376599
16.3191	348025
16.3188	348478
16.3184	380610
16.3181	388169
16.3178	360486
16.3175	356793
16.3172	361833
16.3169	355495
16.3166	390338
16.3163	392404
16.3160	326796
16.3157	368443
16.3153	341848
16.3150	376767
16.3147	347616
16.3144	351937
16.3141	385147
16.3138	339586
16.3135	349169
16.3132	354808
16.3129	360672
16.3125	338421
16.3122	372662
16.3119	378016
16.3116	390026
16.3113	350868
16.3110	360641
16.3107	377105
16.3104	369067
16.3101	371982
16.3098	339538
16.3094	323503
16.3091	345689
16.3088	349918
16.3085	390367
16.3082	361659
16.3079	367531
16.3076	333266
16.3073	350961
16.3070	359574
16.3067	369687
16.3063	349949
16.3060	366030
16.3057	342782
16.3054	338908
16.3051	352580
16.3048	350203
16.3045	360816
16.3042	367601
16.3039	368208
16.3036	361008
16.3032	338440
16.3029	375093
16.3026	345792
16.3023	375586
16.3020	357251
16.3017	355413
16.3014	348453
16.3011	390773
16.3008	373565
16.3004	335387
16.3001	378545
16.2998	389521
16.2995	393780
16.2992	338565
16.2989	399677
16.2986	357164
16.2983	376600
16.2980	396640
16.2977	344420
16.2973	370745
16.2970	379468
16.2967	376651
16.2964	358693
16.2961	366999
16.2958	369256
16.2955	395353
16.2952	379297
16.2949	381171
16.2946	353971
16.2942	387009
16.2939	345700
16.2936	360284
16.2933	354433
16.2930	370005
16.2927	351651
16.2924	364564
16.2921	391382
16.2918	377544
16.2915	373960
16.2911	345892
16.2908	330133
16.2905	316709
16.2902	353090
16.2899	358781
16.2896	369211
16.2893	345882
16.2890	341005
16.2887	356226
16.2884	330068
16.2880	349746
16.2877	355736
16.2874	341131
16.2871	362737
16.2868	367127
16.2865	353574
16.2862	359146
16.2859	367820
16.2856	340575
16.2852	357917
16.2849	325276
16.2846	360673
16.2843	375049
16.2840	342985
16.2837	349364
16.2834	392176
16.2831	344780
16.2828	356464
16.2825	391920
16.2821	374406
16.2818	362171
16.2815	379148
16.2812	398955
16.2809	342848
16.2806	353970
16.2803	335668
16.2800	360654
16.2797	342372
16.2794	374149
16.2790	385269
16.2787	372126
16.2784	393752
16.2781	380918
16.2778	399814
16.2775	366373
16.2772	386284
16.2769	386452
16.2766	333600
16.2763	360775
16.2759	347381
16.2756	349216
16.2753	358068
16.2750	354796
16.2747	385184
16.2744	386348
16.2741	385282
16.2738	326727
16.2735	365572
16.2731	356101
16.2728	347836
16.2725	379571
16.2722	340206
16.2719	339584
16.2716	340813
16.2713	319037
16.2710	352150
16.2707	357034
16.2704	391911
16.2700	339272
16.2697	340289
16.2694	374058
16.2691	366606
16.2688	374591
16.2685	396320
16.2682	393264
16.2679	378651
16.2676	389039
16.2673	349433
16.2669	365409
16.2666	364235
16.2663	362514
16.2660	364956
16.2657	344048
16.2654	388797
16.2651	388968
16.2648	361039
16.2645	388243
16.2642	380935
16.2638	345110
16.2635	338722
16.2632	372468
16.2629	387934
16.2626	360569
16.2623	355475
16.2620	381004
16.2617	337106
16.2614	338856
16.2611	321439
16.2607	363929
16.2604	352904
16.2601	386700
16.2598	352975
16.2595	336406
16.2592	389084
16.2589	336359
16.2586	394606
16.2583	430342
16.2579	355088
16.2576	354962
16.2573	352926
16.2570	376902
16.2567	361788
16.2564	363073
16.2561	390403
16.2558	357998
16.2555	383058
16.2552	387770
16.2548	361244
16.2545	357895
16.2542	378079
16.2539	380699
16.2536	393107
16.2533	353130
16.2530	376253
16.2527	322662
16.2524	376149
16.2521	359898
16.2517	381466
16.2514	361913
16.2511	382187
16.2508	360540
16.2505	361542
16.2502	349421
16.2499	360190
16.2496	360232
16.2493	391614
16.2490	384941
16.2486	362704
16.2483	359750
16.2480	350873
16.2477	387382
16.2474	373907
16.2471	374989
16.2468	375764
16.2465	365921
16.2462	372041
16.2458	374821
16.2455	343700
16.2452	360894
16.2449	362808
16.2446	360978
16.2443	349561
16.2440	385849
16.2437	383323
16.2434	371778
16.2431	392983
16.2427	378865
16.2424	370666
16.2421	342332
16.2418	352124
16.2415	365382
16.2412	358349
16.2409	387162
16.2406	365648
16.2403	371475
16.2400	349159
16.2396	382828
16.2393	349817
16.2390	379040
16.2387	366745
16.2384	397509
16.2381	380500
16.2378	374366
16.2375	366397
16.2372	376113
16.2369	373620
16.2365	364621
16.2362	369110
16.2359	372266
16.2356	375869
16.2353	324703
16.2350	342853
16.2347	381053
16.2344	369005
16.2341	350112
16.2337	345623
16.2334	381879
16.2331	380108
16.2328	363408
16.2325	371119
16.2322	346172
16.2319	361509
16.2316	353534
16.2313	371368
16.2310	389401
16.2306	369152
16.2303	379800
16.2300	345831
16.2297	366374
16.2294	365944
16.2291	355903
16.2288	355069
16.2285	343437
16.2282	341905
16.2279	349526
16.2275	329841
16.2272	343097
16.2269	387114
16.2266	365937
16.2263	366233
16.2260	362907
16.2257	406658
16.2254	379770
16.2251	371668
16.2248	342589
16.2244	373088
16.2241	321392
16.2238	342812
16.2235	357756
16.2232	352943
16.2229	360143
16.2226	361818
16.2223	378102
16.2220	369663
16.2217	363842
16.2213	370226
16.2210	363229
16.2207	375107
16.2204	375927
16.2201	374172
16.2198	362466
16.2195	372981
16.2192	340787
16.2189	384021
16.2185	346987
16.2182	398274
16.2179	351006
16.2176	368401
16.2173	377040
16.2170	373741
16.2167	380814
16.2164	345189
16.2161	366876
16.2158	357853
16.2154	365819
16.2151	350730
16.2148	379633
16.2145	339520
16.2142	336332
16.2139	361503
16.2136	335628
16.2133	365068
16.2130	360131
16.2127	330999
16.2123	346906
16.2120	380561
16.2117	405799
16.2114	381819
16.2111	342130
16.2108	334026
16.2105	380545
16.2102	363704
16.2099	351763
16.2096	365113
16.2092	354906
16.2089	366937
16.2086	340413
16.2083	360187
16.2080	358844
16.2077	325572
16.2074	355759
16.2071	362505
16.2068	385907
16.2064	356951
16.2061	369552
16.2058	364702
16.2055	359812
16.2052	381425
16.2049	335120
16.2046	397331
16.2043	383114
16.2040	389098
16.2037	367928
16.2033	338333
16.2030	373708
16.2027	382897
16.2024	381928
16.2021	376986
16.2018	387843
16.2015	372959
16.2012	374821
16.2009	378097
16.2006	379386
16.2002	372248
16.1999	351233
16.1996	363111
16.1993	346462
16.1990	328904
16.1987	369419
16.1984	375249
16.1981	354091
16.1978	380139
16.1975	376123
16.1971	376702
16.1968	381999
16.1965	344414
16.1962	360872
16.1959	375046
16.1956	347730
16.1953	331609
16.1950	351325
16.1947	373153
16.1943	379219
16.1940	390810
16.1937	374201
16.1934	367495
16.1931	339059
16.1928	361135
16.1925	366079
16.1922	380033
16.1919	385878
16.1916	350287
16.1912	357233
16.1909	380373
16.1906	365774
16.1903	376876
16.1900	375813
16.1897	397616
16.1894	366032
16.1891	349770
16.1888	379050
16.1885	398487
16.1881	375266
16.1878	352135
16.1875	353357
16.1872	366789
16.1869	402179
16.1866	362602
16.1863	363326
16.1860	344177
16.1857	374554
16.1854	363615
16.1850	363509
16.1847	358970
16.1844	370246
16.1841	387172
16.1838	366791
16.1835	347684
16.1832	377257
16.1829	352888
16.1826	351360
16.1823	333837
16.1819	379534
16.1816	386756
16.1813	354435
16.1810	352107
16.1807	377928
16.1804	343785
16.1801	351408
16.1798	368555
16.1795	374567
16.1791	358733
16.1788	375786
16.1785	382020
16.1782	375802
16.1779	378837
16.1776	373850
16.1773	354962
16.1770	372979
16.1767	350832
16.1764	354530
16.1760	355091
16.1757	354228
16.1754	348960
16.1751	366231
16.1748	351336
16.1745	355797
16.1742	368067
16.1739	341921
16.1736	381841
16.1733	386648
16.1729	364870
16.1726	390307
16.1723	386933
16.1720	349324
16.1717	367446
16.1714	367836
16.1711	342365
16.1708	376558
16.1705	352081
16.1702	375191
16.1698	388522
16.1695	340181
16.1692	342665
16.1689	356585
16.1686	389050
16.1683	386310
16.1680	362745
16.1677	366318
16.1674	375511
16.1670	359700
16.1667	374707
16.1664	370534
16.1661	365742
16.1658	356148
16.1655	384423
16.1652	362794
16.1649	355058
16.1646	372201
16.1643	371655
16.1639	341116
16.1636	338735
16.1633	368944
16.1630	396554
16.1627	358582
16.1624	350240
16.1621	398248
16.1618	386094
16.1615	342748
16.1612	387104
16.1608	367505
16.1605	335691
16.1602	392574
16.1599	391417
16.1596	358081
16.1593	384277
16.1590	353357
16.1587	397467
16.1584	393465
16.1581	367235
16.1577	400590
16.1574	373669
16.1571	383292
16.1568	375585
16.1565	388747
16.1562	384289
16.1559	354682
16.1556	378760
16.1553	349653
16.1550	345608
16.1546	352004
16.1543	382421
16.1540	366522
16.1537	360721
16.1534	346089
16.1531	365326
16.1528	391348
16.1525	360639
16.1522	386739
16.1518	420529
16.1515	361749
16.1512	402952
16.1509	354954
16.1506	384012
16.1503	370539
16.1500	374451
16.1497	334690
16.1494	370799
16.1491	379728
16.1487	391867
16.1484	384480
16.1481	344159
16.1478	355686
16.1475	347917
16.1472	345820
16.1469	359707
16.1466	343387
16.1463	360051
16.1460	339151
16.1456	367271
16.1453	382632
16.1450	410213
16.1447	376136
16.1444	352809
16.1441	348717
16.1438	377099
16.1435	352724
16.1432	361567
16.1429	364780
16.1425	345795
16.1422	331406
16.1419	355344
16.1416	382475
16.1413	378539
16.1410	380850
16.1407	365601
16.1404	366174
16.1401	359844
16.1397	370381
16.1394	377222
16.1391	362966
16.1388	394094
16.1385	374386
16.1382	366861
16.1379	389881
16.1376	365824
16.1373	388770
16.1370	375545
16.1366	380211
16.1363	360629
16.1360	382239
16.1357	386070
16.1354	365479
16.1351	357762
16.1348	375121
16.1345	348820
16.1342	384597
16.1339	361515
16.1335	397789
16.1332	317835
16.1329	361147
16.1326	359205
16.1323	382115
16.1320	346823
16.1317	360022
16.1314	367970
16.1311	369367
16.1308	382162
16.1304	351060
16.1301	385773
16.1298	356056
16.1295	360000
16.1292	384776
16.1289	368015
16.1286	375786
16.1283	371108
16.1280	365510
16.1276	363231
16.1273	387029
16.1270	403767
16.1267	393740
16.1264	362312
16.1261	388068
16.1258	343773
16.1255	364413
16.1252	353981
16.1249	360336
16.1245	383892
16.1242	405016
16.1239	362073
16.1236	362338
16.1233	346873
16.1230	364145
16.1227	342624
16.1224	369693
16.1221	383983
16.1218	329092
16.1214	332591
16.1211	338796
16.1208	396310
16.1205	368499
16.1202	358124
16.1199	384414
16.1196	386079
16.1193	366315
16.1190	371820
16.1187	360966
16.1183	370261
16.1180	392863
16.1177	364491
16.1174	347591
16.1171	376943
16.1168	343008
16.1165	357022
16.1162	362805
16.1159	355393
16.1156	373249
16.1152	346973
16.1149	358414
16.1146	389625
16.1143	385180
16.1140	336845
16.1137	384976
16.1134	349943
16.1131	351906
16.1128	333635
16.1124	372528
16.1121	369733
16.1118	385623
16.1115	368131
16.1112	348737
16.1109	365875
16.1106	371649
16.1103	353261
16.1100	358415
16.1097	358133
16.1093	382699
16.1090	346965
16.1087	371566
16.1084	384890
16.1081	344869
16.1078	383645
16.1075	381670
16.1072	355768
16.1069	363650
16.1066	359273
16.1062	409278
16.1059	366014
16.1056	359366
16.1053	370256
16.1050	374179
16.1047	373785
16.1044	385691
16.1041	362817
16.1038	353550
16.1035	376963
16.1031	356495
16.1028	360990
16.1025	351925
16.1022	364256
16.1019	350228
16.1016	342284
16.1013	350748
16.1010	378118
16.1007	341670
16.1003	393244
16.1000	397480
16.0997	345177
16.0994	347834
16.0991	388811
16.0988	360393
16.0985	359931
16.0982	386212
16.0979	339784
16.0976	372452
16.0972	371566
16.0969	369401
16.0966	354911
16.0963	367777
16.0960	365928
16.0957	331352
16.0954	361801
16.0951	370918
16.0948	382370
16.0945	344594
16.0941	358142
16.0938	387008
16.0935	371237
16.0932	349382
16.0929	347519
16.0926	355417
16.0923	344319
16.0920	350779
16.0917	372796
16.0914	375512
16.0910	368518
16.0907	383368
16.0904	342425
16.0901	388017
16.0898	375419
16.0895	361865
16.0892	363648
16.0889	372369
16.0886	358946
16.0882	335327
16.0879	360784
16.0876	353531
16.0873	379233
16.0870	370142
16.0867	382712
16.0864	378276
16.0861	382503
16.0858	357112
16.0855	388843
16.0851	357644
16.0848	380226
16.0845	364251
16.0842	342068
16.0839	378849
16.0836	382500
16.0833	346753
16.0830	377274
16.0827	345327
16.0824	359904
16.0820	374156
16.0817	382279
16.0814	343524
16.0811	369716
16.0808	388815
16.0805	354772
16.0802	360701
16.0799	361974
16.0796	353182
16.0793	386910
16.0789	376525
16.0786	363856
16.0783	367774
16.0780	355573
16.0777	356769
16.0774	374142
16.0771	383793
16.0768	407968
16.0765	353610
16.0762	337190
16.0758	347653
16.0755	368728
16.0752	367900
16.0749	354345
16.0746	344610
16.0743	377575
16.0740	381776
16.0737	343057
16.0734	319692
16.0730	396317
16.0727	366942
16.0724	372690
16.0721	379031
16.0718	334030
16.0715	385790
16.0712	339202
16.0709	362286
16.0706	364361
16.0703	365759
16.0699	351322
16.0696	365370
16.0693	375662
16.0690	355267
16.0687	382147
16.0684	353028
16.0681	389331
16.0678	348641
16.0675	352124
16.0672	350814
16.0668	406722
16.0665	367043
16.0662	353078
16.0659	366486
16.0656	376484
16.0653	343280
16.0650	404489
16.0647	340215
16.0644	368899
16.0641	370564
16.0637	372813
16.0634	377912
16.0631	327212
16.0628	380050
16.0625	358407
16.0622	376527
16.0619	387727
16.0616	388447
16.0613	358910
16.0609	358520
16.0606	344319
16.0603	404182
16.0600	343889
16.0597	382536
16.0594	364789
16.0591	369007
16.0588	392512
16.0585	388079
16.0582	396110
16.0578	359477
16.0575	339871
16.0572	376941
16.0569	320173
16.0566	353981
16.0563	373756
16.0560	382060
16.0557	355872
16.0554	387535
16.0551	396697
16.0547	378157
16.0544	396908
16.0541	349711
16.0538	354018
16.0535	388632
16.0532	383543
16.0529	330994
16.0526	364651
16.0523	357856
16.0520	368558
16.0516	382446
16.0513	373042
16.0510	337425
16.0507	378549
16.0504	363447
16.0501	348818
16.0498	370670
16.0495	385482
16.0492	348447
16.0489	333041
16.0485	392180
16.0482	387045
16.0479	361121
16.0476	393668
16.0473	384059
16.0470	343189
16.0467	334522
16.0464	330630
16.0461	353032
16.0457	359630
16.0454	388931
[truncated: 63,536 more rows]
