# Supplementary material for: Evaluation of benzocaine-based anesthetic gel in anuran skins extracts: A case study using the frog Lithodytes lineatus (Anura: Leptodactylidae)
Source: PLoS One. 2020 Dec 8;15(12):e0243654. doi: 10.1371/journal.pone.0243654 (PMC7723253; doi:10.1371/journal.pone.0243654)
Supplement: S6 File — In the caption, UFAC corresponds to individuals collected at the Federal University of Acre. (CSV) [file pone.0243654.s006.csv]

16.6656	226363
16.6653	301987
16.6650	143211
16.6647	291585
16.6644	280126
16.6640	313099
16.6637	267030
16.6634	163078
16.6631	204715
16.6628	303715
16.6625	220372
16.6622	283971
16.6619	193863
16.6616	245859
16.6613	317804
16.6609	294203
16.6606	271751
16.6603	299012
16.6600	229630
16.6597	290067
16.6594	268583
16.6591	161626
16.6588	235639
16.6585	196552
16.6581	216441
16.6578	104462
16.6575	184584
16.6572	380215
16.6569	201564
16.6566	209549
16.6563	263374
16.6560	195735
16.6557	266184
16.6554	203779
16.6550	304415
16.6547	313492
16.6544	302545
16.6541	223684
16.6538	287254
16.6535	207358
16.6532	231162
16.6529	317532
16.6526	351395
16.6523	319899
16.6519	261266
16.6516	244916
16.6513	277095
16.6510	260918
16.6507	306210
16.6504	298789
16.6501	299262
16.6498	190632
16.6495	241135
16.6492	258212
16.6488	218716
16.6485	268103
16.6482	353348
16.6479	249260
16.6476	205547
16.6473	277960
16.6470	173540
16.6467	295435
16.6464	297875
16.6461	258255
16.6457	217133
16.6454	319715
16.6451	296450
16.6448	220295
16.6445	282877
16.6442	184248
16.6439	264516
16.6436	248623
16.6433	235473
16.6429	168521
16.6426	248589
16.6423	233511
16.6420	193657
16.6417	307993
16.6414	230593
16.6411	196007
16.6408	277051
16.6405	149669
16.6402	306143
16.6398	265467
16.6395	219362
16.6392	316366
16.6389	211388
16.6386	258585
16.6383	252067
16.6380	212667
16.6377	301755
16.6374	255943
16.6371	234764
16.6367	256066
16.6364	294416
16.6361	227549
16.6358	262760
16.6355	220618
16.6352	297403
16.6349	240720
16.6346	305551
16.6343	350223
16.6340	262355
16.6336	196823
16.6333	257238
16.6330	237946
16.6327	164662
16.6324	241845
16.6321	279998
16.6318	288516
16.6315	228693
16.6312	297804
16.6308	208122
16.6305	248592
16.6302	302502
16.6299	268871
16.6296	259431
16.6293	304841
16.6290	361035
16.6287	258890
16.6284	163332
16.6281	278532
16.6277	330335
16.6274	221004
16.6271	218587
16.6268	191701
16.6265	310731
16.6262	287940
16.6259	215767
16.6256	343892
16.6253	258469
16.6250	291601
16.6246	181127
16.6243	293017
16.6240	270500
16.6237	322314
16.6234	259107
16.6231	269408
16.6228	121653
16.6225	357357
16.6222	225457
16.6219	251696
16.6215	236515
16.6212	303480
16.6209	258617
16.6206	246945
16.6203	282150
16.6200	248605
16.6197	311504
16.6194	257140
16.6191	225924
16.6188	277980
16.6184	285929
16.6181	226154
16.6178	193306
16.6175	252071
16.6172	299755
16.6169	279313
16.6166	280260
16.6163	365415
16.6160	161228
16.6156	225639
16.6153	225362
16.6150	266791
16.6147	91561
16.6144	186271
16.6141	206175
16.6138	343338
16.6135	299405
16.6132	264426
16.6129	202355
16.6125	340705
16.6122	266638
16.6119	373099
16.6116	211509
16.6113	305475
16.6110	190437
16.6107	267850
16.6104	310502
16.6101	195632
16.6098	255935
16.6094	401845
16.6091	339088
16.6088	323576
16.6085	297214
16.6082	161217
16.6079	172011
16.6076	236847
16.6073	126614
16.6070	210800
16.6067	187995
16.6063	198537
16.6060	245756
16.6057	254565
16.6054	199863
16.6051	301456
16.6048	295351
16.6045	153570
16.6042	269565
16.6039	236814
16.6035	238914
16.6032	221415
16.6029	137968
16.6026	232692
16.6023	237805
16.6020	387834
16.6017	285410
16.6014	299700
16.6011	302520
16.6008	196166
16.6004	343451
16.6001	252906
16.5998	260319
16.5995	174318
16.5992	261394
16.5989	220693
16.5986	277661
16.5983	193154
16.5980	248389
16.5977	205190
16.5973	276545
16.5970	274531
16.5967	277937
16.5964	234958
16.5961	198629
16.5958	337453
16.5955	286125
16.5952	323661
16.5949	235976
16.5946	205909
16.5942	338167
16.5939	242116
16.5936	220254
16.5933	176217
16.5930	227524
16.5927	241663
16.5924	257457
16.5921	332914
16.5918	208804
16.5914	278740
16.5911	400947
16.5908	349226
16.5905	281696
16.5902	258298
16.5899	246270
16.5896	271912
16.5893	249136
16.5890	200688
16.5887	233882
16.5883	292525
16.5880	322673
16.5877	341682
16.5874	240447
16.5871	198925
16.5868	293672
16.5865	307737
16.5862	267613
16.5859	199776
16.5856	330404
16.5852	233136
16.5849	354386
16.5846	320429
16.5843	138052
16.5840	213453
16.5837	232706
16.5834	164527
16.5831	232706
16.5828	265396
16.5825	246261
16.5821	294466
16.5818	285237
16.5815	252031
16.5812	226277
16.5809	308244
16.5806	267415
16.5803	184951
16.5800	233211
16.5797	273946
16.5794	245164
16.5790	216868
16.5787	352068
16.5784	269986
16.5781	234920
16.5778	332855
16.5775	180645
16.5772	287745
16.5769	221169
16.5766	254982
16.5762	226238
16.5759	215862
16.5756	225783
16.5753	298272
16.5750	237569
16.5747	211895
16.5744	120784
16.5741	276704
16.5738	299646
16.5735	232005
16.5731	307515
16.5728	295877
16.5725	204043
16.5722	214254
16.5719	162141
16.5716	203705
16.5713	241600
16.5710	245355
16.5707	197609
16.5704	242076
16.5700	303972
16.5697	233991
16.5694	290714
16.5691	399238
16.5688	285914
16.5685	285781
16.5682	203951
16.5679	281767
16.5676	279409
16.5673	296433
16.5669	242457
16.5666	241666
16.5663	129158
16.5660	322637
16.5657	329592
16.5654	232997
16.5651	252112
16.5648	244381
16.5645	225920
16.5641	260292
16.5638	352819
16.5635	294494
16.5632	118972
16.5629	272705
16.5626	288275
16.5623	279739
16.5620	278258
16.5617	200442
16.5614	273665
16.5610	208184
16.5607	143057
16.5604	255793
16.5601	257303
16.5598	330631
16.5595	336024
16.5592	167231
16.5589	261640
16.5586	197899
16.5583	220808
16.5579	276691
16.5576	214304
16.5573	237894
16.5570	314985
16.5567	215136
16.5564	157934
16.5561	202363
16.5558	197414
16.5555	357351
16.5552	384515
16.5548	204125
16.5545	344726
16.5542	234342
16.5539	270049
16.5536	302100
16.5533	284087
16.5530	352999
16.5527	408571
16.5524	151392
16.5520	208604
16.5517	200368
16.5514	343851
16.5511	180275
16.5508	242664
16.5505	181384
16.5502	259595
16.5499	243620
16.5496	296318
16.5493	270390
16.5489	268820
16.5486	261354
16.5483	189581
16.5480	278300
16.5477	307612
16.5474	230094
16.5471	261141
16.5468	237634
16.5465	284669
16.5462	238976
16.5458	239674
16.5455	300451
16.5452	246111
16.5449	242196
16.5446	244647
16.5443	249121
16.5440	218516
16.5437	198777
16.5434	219703
16.5431	230569
16.5427	338982
16.5424	241298
16.5421	241096
16.5418	229140
16.5415	318198
16.5412	223090
16.5409	310152
16.5406	196838
16.5403	332510
16.5400	138833
16.5396	251442
16.5393	200680
16.5390	216394
16.5387	240509
16.5384	165761
16.5381	239056
16.5378	364583
16.5375	289282
16.5372	253373
16.5368	308383
16.5365	387220
16.5362	256389
16.5359	333720
16.5356	279939
16.5353	423866
16.5350	223140
16.5347	276151
16.5344	380638
16.5341	184041
16.5337	244215
16.5334	333138
16.5331	232684
16.5328	233304
16.5325	288865
16.5322	306141
16.5319	259741
16.5316	267881
16.5313	276254
16.5310	323753
16.5306	235876
16.5303	225725
16.5300	242343
16.5297	304736
16.5294	350311
16.5291	299480
16.5288	240106
16.5285	322125
16.5282	204337
16.5279	283833
16.5275	289116
16.5272	345887
16.5269	295399
16.5266	268341
16.5263	280379
16.5260	264966
16.5257	330898
16.5254	341469
16.5251	256119
16.5247	232643
16.5244	269782
16.5241	241049
16.5238	256116
16.5235	401287
16.5232	276142
16.5229	208973
16.5226	280282
16.5223	280014
16.5220	293333
16.5216	428667
16.5213	326098
16.5210	200176
16.5207	125035
16.5204	302372
16.5201	364471
16.5198	246586
16.5195	227001
16.5192	245509
16.5189	237315
16.5185	169480
16.5182	286626
16.5179	238169
16.5176	225721
16.5173	280601
16.5170	264553
16.5167	320628
16.5164	325516
16.5161	191507
16.5158	290391
16.5154	231198
16.5151	244143
16.5148	130307
16.5145	274927
16.5142	290955
16.5139	278669
16.5136	266365
16.5133	294996
16.5130	253941
16.5127	240787
16.5123	299848
16.5120	308025
16.5117	214457
16.5114	305603
16.5111	199810
16.5108	149440
16.5105	239787
16.5102	327280
16.5099	241200
16.5095	287204
16.5092	315231
16.5089	257531
16.5086	181172
16.5083	247943
16.5080	212078
16.5077	186078
16.5074	236300
16.5071	187721
16.5068	240969
16.5064	198179
16.5061	213450
16.5058	266375
16.5055	179658
16.5052	393613
16.5049	286234
16.5046	266466
16.5043	288861
16.5040	239370
16.5037	221880
16.5033	249193
16.5030	190126
16.5027	89730
16.5024	253411
16.5021	302207
16.5018	267675
16.5015	336710
16.5012	262005
16.5009	267928
16.5006	163513
16.5002	230690
16.4999	230591
16.4996	279025
16.4993	151271
16.4990	132152
16.4987	180346
16.4984	201972
16.4981	338289
16.4978	232781
16.4974	211741
16.4971	195108
16.4968	281095
16.4965	231066
16.4962	176729
16.4959	250468
16.4956	264329
16.4953	324105
16.4950	202468
16.4947	242319
16.4943	251122
16.4940	267813
16.4937	188025
16.4934	225607
16.4931	330792
16.4928	239690
16.4925	225920
16.4922	217258
16.4919	285226
16.4916	320280
16.4912	238707
16.4909	142320
16.4906	278262
16.4903	270310
16.4900	215700
16.4897	244880
16.4894	253259
16.4891	178551
16.4888	272263
16.4885	230743
16.4881	231275
16.4878	176811
16.4875	177915
16.4872	283102
16.4869	383450
16.4866	229811
16.4863	188440
16.4860	250634
16.4857	369347
16.4853	349483
16.4850	319264
16.4847	343656
16.4844	293142
16.4841	180912
16.4838	290698
16.4835	289117
16.4832	177823
16.4829	167034
16.4826	240840
16.4822	224244
16.4819	311913
16.4816	285833
16.4813	248958
16.4810	251829
16.4807	256614
16.4804	258180
16.4801	287094
16.4798	222110
16.4795	354523
16.4791	303735
16.4788	232606
16.4785	276788
16.4782	221978
16.4779	234649
16.4776	303705
16.4773	217301
16.4770	227129
16.4767	219074
16.4764	226398
16.4760	259550
16.4757	252303
16.4754	228310
16.4751	261616
16.4748	243908
16.4745	341138
16.4742	409983
16.4739	242078
16.4736	247459
16.4733	172444
16.4729	212405
16.4726	311670
16.4723	229838
16.4720	209982
16.4717	265705
16.4714	275028
16.4711	230545
16.4708	357448
16.4705	226754
16.4701	287076
16.4698	298791
16.4695	247681
16.4692	265936
16.4689	178714
16.4686	298531
16.4683	238889
16.4680	257645
16.4677	247026
16.4674	233910
16.4670	281347
16.4667	155946
16.4664	313410
16.4661	269083
16.4658	180301
16.4655	260015
16.4652	258115
16.4649	289954
16.4646	250978
16.4643	296988
16.4639	273603
16.4636	237321
16.4633	334432
16.4630	345769
16.4627	199510
16.4624	257532
16.4621	189477
16.4618	253438
16.4615	256249
16.4612	238925
16.4608	302362
16.4605	203236
16.4602	285065
16.4599	222659
16.4596	284148
16.4593	169136
16.4590	199458
16.4587	338769
16.4584	208003
16.4580	337316
16.4577	239498
16.4574	294590
16.4571	280746
16.4568	214615
16.4565	340690
16.4562	254623
16.4559	261960
16.4556	245079
16.4553	246210
16.4549	251079
16.4546	251409
16.4543	275046
16.4540	214714
16.4537	224571
16.4534	280026
16.4531	290072
16.4528	201880
16.4525	198683
16.4522	237692
16.4518	220349
16.4515	215198
16.4512	165589
16.4509	351773
16.4506	324880
16.4503	248050
16.4500	301629
16.4497	337483
16.4494	310918
16.4491	275745
16.4487	221711
16.4484	333298
16.4481	209159
16.4478	252547
16.4475	307870
16.4472	263694
16.4469	327364
16.4466	230897
16.4463	224868
16.4459	229924
16.4456	212583
16.4453	260995
16.4450	342033
16.4447	308054
16.4444	323926
16.4441	340283
16.4438	219524
16.4435	279010
16.4432	197003
16.4428	179107
16.4425	361969
16.4422	259892
16.4419	207344
16.4416	278288
16.4413	295162
16.4410	254888
16.4407	214933
16.4404	232336
16.4401	238059
16.4397	260483
16.4394	279217
16.4391	295570
16.4388	258078
16.4385	194854
16.4382	262870
16.4379	213015
16.4376	280389
16.4373	391026
16.4370	258767
16.4366	274556
16.4363	244118
16.4360	268323
16.4357	255891
16.4354	345647
16.4351	331851
16.4348	287796
16.4345	284463
16.4342	241833
16.4339	171490
16.4335	182461
16.4332	231793
16.4329	236066
16.4326	331636
16.4323	172548
16.4320	331819
16.4317	295998
16.4314	226495
16.4311	385019
16.4307	223438
16.4304	258408
16.4301	277807
16.4298	175671
16.4295	210772
16.4292	347009
16.4289	326267
16.4286	243573
16.4283	230702
16.4280	190586
16.4276	295128
16.4273	335442
16.4270	290027
16.4267	258527
16.4264	336619
16.4261	283847
16.4258	256330
16.4255	321082
16.4252	260872
16.4249	295995
16.4245	270899
16.4242	263885
16.4239	298618
16.4236	293246
16.4233	290397
16.4230	233818
16.4227	265881
16.4224	188083
16.4221	221247
16.4218	310034
16.4214	265541
16.4211	307849
16.4208	193867
16.4205	328162
16.4202	306744
16.4199	189154
16.4196	325950
16.4193	258457
16.4190	255259
16.4186	241476
16.4183	260247
16.4180	305207
16.4177	169398
16.4174	178369
16.4171	146313
16.4168	324405
16.4165	266946
16.4162	286654
16.4159	294109
16.4155	130600
16.4152	200224
16.4149	256147
16.4146	270319
16.4143	266511
16.4140	217603
16.4137	252798
16.4134	231121
16.4131	365992
16.4128	373003
16.4124	162327
16.4121	123984
16.4118	225032
16.4115	227995
16.4112	328130
16.4109	213105
16.4106	305897
16.4103	254415
16.4100	316615
16.4097	350490
16.4093	279288
16.4090	270738
16.4087	250575
16.4084	220516
16.4081	198871
16.4078	184596
16.4075	156287
16.4072	292945
16.4069	325182
16.4065	327036
16.4062	306733
16.4059	261659
16.4056	241908
16.4053	192461
16.4050	160313
16.4047	231371
16.4044	216374
16.4041	276335
16.4038	139699
16.4034	378171
16.4031	276209
16.4028	205011
16.4025	311493
16.4022	190697
16.4019	335688
16.4016	298456
16.4013	283783
16.4010	315141
16.4007	184934
16.4003	235264
16.4000	267602
16.3997	254563
16.3994	248075
16.3991	355237
16.3988	309899
16.3985	222490
16.3982	206061
16.3979	325796
16.3976	277749
16.3972	321621
16.3969	159460
16.3966	281301
16.3963	285049
16.3960	216399
16.3957	309979
16.3954	282840
16.3951	255301
16.3948	250846
16.3945	272090
16.3941	228343
16.3938	294253
16.3935	226379
16.3932	303370
16.3929	272916
16.3926	216026
16.3923	272913
16.3920	325049
16.3917	233785
16.3913	383504
16.3910	204343
16.3907	329307
16.3904	279955
16.3901	204838
16.3898	272681
16.3895	295155
16.3892	302581
16.3889	309515
16.3886	275039
16.3882	275239
16.3879	337747
16.3876	268298
16.3873	280873
16.3870	265714
16.3867	181420
16.3864	252765
16.3861	244731
16.3858	171061
16.3855	321580
16.3851	306602
16.3848	230218
16.3845	213903
16.3842	394918
16.3839	238226
16.3836	228339
16.3833	188127
16.3830	244943
16.3827	200425
16.3824	190875
16.3820	349551
16.3817	324411
16.3814	276641
16.3811	204018
16.3808	277328
16.3805	346397
16.3802	340147
16.3799	322908
16.3796	204446
16.3792	284177
16.3789	249903
16.3786	254090
16.3783	249197
16.3780	251271
16.3777	197702
16.3774	189170
16.3771	283212
16.3768	297587
16.3765	308694
16.3761	315187
16.3758	246545
16.3755	327518
16.3752	260183
16.3749	346863
16.3746	218905
16.3743	264827
16.3740	275982
16.3737	347473
16.3734	220977
16.3730	224636
16.3727	197537
16.3724	178911
16.3721	275151
16.3718	334544
16.3715	235827
16.3712	217803
16.3709	204432
16.3706	290967
16.3703	208838
16.3699	305786
16.3696	330326
16.3693	229923
16.3690	202540
16.3687	307506
16.3684	248119
16.3681	264963
16.3678	224970
16.3675	178212
16.3672	308232
16.3668	242333
16.3665	231607
16.3662	297680
16.3659	194208
16.3656	157417
16.3653	189424
16.3650	353382
16.3647	229985
16.3644	244378
16.3640	320133
16.3637	133457
16.3634	293164
16.3631	311649
16.3628	296911
16.3625	254475
16.3622	220913
16.3619	330023
16.3616	320710
16.3613	323732
16.3609	221350
16.3606	291230
16.3603	262054
16.3600	233981
16.3597	245567
16.3594	245815
16.3591	259596
16.3588	238565
16.3585	219764
16.3582	333214
16.3578	293071
16.3575	298837
16.3572	236690
16.3569	208463
16.3566	236359
16.3563	358593
16.3560	153400
16.3557	217790
16.3554	207735
16.3551	283412
16.3547	366322
16.3544	336735
16.3541	304979
16.3538	240152
16.3535	179388
16.3532	348343
16.3529	219775
16.3526	303968
16.3523	321685
16.3519	344919
16.3516	292930
16.3513	301000
16.3510	287275
16.3507	238393
16.3504	180262
16.3501	184215
16.3498	424951
16.3495	218489
16.3492	217879
16.3488	238641
16.3485	202815
16.3482	276357
16.3479	321088
16.3476	253033
16.3473	292122
16.3470	250422
16.3467	362481
16.3464	249914
16.3461	242978
16.3457	266478
16.3454	255689
16.3451	265633
16.3448	280044
16.3445	251619
16.3442	304614
16.3439	229275
16.3436	233747
16.3433	227044
16.3430	233849
16.3426	286191
16.3423	222307
16.3420	294002
16.3417	338412
16.3414	334384
16.3411	207848
16.3408	267358
16.3405	320933
16.3402	307751
16.3398	257131
16.3395	190615
16.3392	203631
16.3389	271490
16.3386	216367
16.3383	379947
16.3380	337639
16.3377	308038
16.3374	285291
16.3371	317723
16.3367	248746
16.3364	284974
16.3361	237710
16.3358	265326
16.3355	266480
16.3352	269269
16.3349	314251
16.3346	283045
16.3343	263904
16.3340	284269
16.3336	268804
16.3333	304680
16.3330	267712
16.3327	263558
16.3324	93859
16.3321	265087
16.3318	214641
16.3315	184134
16.3312	102111
16.3309	269026
16.3305	354090
16.3302	400398
16.3299	249674
16.3296	272882
16.3293	183707
16.3290	225918
16.3287	231344
16.3284	352315
16.3281	151113
16.3278	242832
16.3274	258839
16.3271	256040
16.3268	287984
16.3265	309999
16.3262	240548
16.3259	312693
16.3256	332078
16.3253	226211
16.3250	308762
16.3246	264601
16.3243	259712
16.3240	229872
16.3237	232928
16.3234	244903
16.3231	288269
16.3228	288337
16.3225	319488
16.3222	199707
16.3219	285813
16.3215	303079
16.3212	288640
16.3209	266195
16.3206	219400
16.3203	163685
16.3200	254395
16.3197	230923
16.3194	276941
16.3191	370982
16.3188	419314
16.3184	232321
16.3181	269126
16.3178	252126
16.3175	289426
16.3172	226077
16.3169	303473
16.3166	359202
16.3163	322892
16.3160	143470
16.3157	283956
16.3153	180720
16.3150	384158
16.3147	359625
16.3144	197313
16.3141	378232
16.3138	284038
16.3135	242548
16.3132	301213
16.3129	246845
16.3125	299383
16.3122	169925
16.3119	303334
16.3116	165522
16.3113	301225
16.3110	282911
16.3107	148775
16.3104	289107
16.3101	313685
16.3098	272916
16.3094	232113
16.3091	221723
16.3088	332105
16.3085	205363
16.3082	277258
16.3079	261366
16.3076	280920
16.3073	238607
16.3070	206416
16.3067	253019
16.3063	229828
16.3060	165400
16.3057	413496
16.3054	300614
16.3051	278206
16.3048	317875
16.3045	241790
16.3042	216483
16.3039	285044
16.3036	233601
16.3032	356620
16.3029	251632
16.3026	207967
16.3023	294264
16.3020	290452
16.3017	333798
16.3014	248571
16.3011	275123
16.3008	248117
16.3004	288975
16.3001	367618
16.2998	282426
16.2995	231563
16.2992	150982
16.2989	324808
16.2986	256791
16.2983	282533
16.2980	295726
16.2977	258542
16.2973	273133
16.2970	242060
16.2967	296521
16.2964	266595
16.2961	212117
16.2958	288517
16.2955	231695
16.2952	240332
16.2949	182669
16.2946	259801
16.2942	276596
16.2939	270276
16.2936	238073
16.2933	175020
16.2930	359012
16.2927	324892
16.2924	347461
16.2921	216286
16.2918	222845
16.2915	207943
16.2911	270178
16.2908	212518
16.2905	296159
16.2902	146025
16.2899	285204
16.2896	239094
16.2893	285400
16.2890	328886
16.2887	170506
16.2884	301622
16.2880	274957
16.2877	305912
16.2874	179681
16.2871	345646
16.2868	317446
16.2865	349619
16.2862	318311
16.2859	284981
16.2856	274126
16.2852	260851
16.2849	216110
16.2846	214460
16.2843	334727
16.2840	237855
16.2837	319116
16.2834	324668
16.2831	246937
16.2828	269597
16.2825	254990
16.2821	197975
16.2818	299215
16.2815	305434
16.2812	189082
16.2809	317171
16.2806	275402
16.2803	377961
16.2800	285342
16.2797	158803
16.2794	293609
16.2790	193204
16.2787	278007
16.2784	227184
16.2781	345316
16.2778	299013
16.2775	300814
16.2772	289852
16.2769	277800
16.2766	324556
16.2763	246916
16.2759	215603
16.2756	208446
16.2753	196529
16.2750	312207
16.2747	301191
16.2744	272136
16.2741	250310
16.2738	300156
16.2735	143818
16.2731	189508
16.2728	307837
16.2725	231405
16.2722	158416
16.2719	346900
16.2716	341207
16.2713	197819
16.2710	260263
16.2707	262861
16.2704	308027
16.2700	281870
16.2697	261664
16.2694	207309
16.2691	288835
16.2688	270313
16.2685	224218
16.2682	328304
16.2679	334723
16.2676	354344
16.2673	187144
16.2669	300876
16.2666	218503
16.2663	202680
16.2660	248364
16.2657	270447
16.2654	302313
16.2651	251004
16.2648	308718
16.2645	321126
16.2642	195589
16.2638	173604
16.2635	256026
16.2632	318922
16.2629	384865
16.2626	275936
16.2623	275710
16.2620	242994
16.2617	273393
16.2614	303560
16.2611	277612
16.2607	292570
16.2604	227921
16.2601	222974
16.2598	249944
16.2595	253366
16.2592	293661
16.2589	238446
16.2586	205826
16.2583	298039
16.2579	263492
16.2576	303056
16.2573	260645
16.2570	256407
16.2567	295692
16.2564	265192
16.2561	344112
16.2558	207589
16.2555	303377
16.2552	255237
16.2548	335809
16.2545	244264
16.2542	328065
16.2539	321102
16.2536	301243
16.2533	236953
16.2530	246759
16.2527	284356
16.2524	149666
16.2521	308648
16.2517	294229
16.2514	256738
16.2511	246291
16.2508	185599
16.2505	244887
16.2502	240405
16.2499	295356
16.2496	312883
16.2493	231719
16.2490	271790
16.2486	287868
16.2483	346951
16.2480	275468
16.2477	252703
16.2474	362695
16.2471	350919
16.2468	296107
16.2465	327994
16.2462	215973
16.2458	302519
16.2455	327579
16.2452	269885
16.2449	389344
16.2446	164863
16.2443	320724
16.2440	328126
16.2437	400657
16.2434	317803
16.2431	247467
16.2427	334316
16.2424	251477
16.2421	340266
16.2418	311134
16.2415	270602
16.2412	308097
16.2409	215640
16.2406	275530
16.2403	235329
16.2400	222920
16.2396	267540
16.2393	191802
16.2390	287670
16.2387	240341
16.2384	269684
16.2381	264488
16.2378	186321
16.2375	313648
16.2372	225445
16.2369	297661
16.2365	262635
16.2362	292104
16.2359	217643
16.2356	297020
16.2353	326323
16.2350	198737
16.2347	340715
16.2344	283155
16.2341	328141
16.2337	252461
16.2334	308190
16.2331	255037
16.2328	198943
16.2325	264363
16.2322	365161
16.2319	295816
16.2316	270234
16.2313	184780
16.2310	259697
16.2306	297113
16.2303	233331
16.2300	325712
16.2297	207198
16.2294	337739
16.2291	260226
16.2288	244453
16.2285	206365
16.2282	219949
16.2279	205228
16.2275	313130
16.2272	395959
16.2269	227102
16.2266	153678
16.2263	185830
16.2260	216097
16.2257	277207
16.2254	318925
16.2251	236563
16.2248	252012
16.2244	213806
16.2241	257260
16.2238	208517
16.2235	231215
16.2232	298168
16.2229	266820
16.2226	336882
16.2223	254552
16.2220	310924
16.2217	354485
16.2213	237029
16.2210	267845
16.2207	191882
16.2204	299001
16.2201	252810
16.2198	211096
16.2195	254360
16.2192	235501
16.2189	251790
16.2185	247905
16.2182	293705
16.2179	256542
16.2176	356548
16.2173	307854
16.2170	200822
16.2167	145603
16.2164	350716
16.2161	302350
16.2158	283141
16.2154	295408
16.2151	286632
16.2148	288079
16.2145	271554
16.2142	246496
16.2139	251008
16.2136	258963
16.2133	231863
16.2130	240477
16.2127	267847
16.2123	326707
16.2120	340355
16.2117	247030
16.2114	321139
16.2111	268616
16.2108	244732
16.2105	384336
16.2102	185724
16.2099	298892
16.2096	237412
16.2092	262686
16.2089	207008
16.2086	206588
16.2083	220573
16.2080	242417
16.2077	275770
16.2074	310920
16.2071	171504
16.2068	382801
16.2064	319437
16.2061	190913
16.2058	268231
16.2055	244674
16.2052	205438
16.2049	348094
16.2046	191802
16.2043	163931
16.2040	315494
16.2037	309654
16.2033	259776
16.2030	229416
16.2027	281890
16.2024	239986
16.2021	366300
16.2018	235695
16.2015	197938
16.2012	271755
16.2009	227674
16.2006	339373
16.2002	219792
16.1999	264425
16.1996	282991
16.1993	285642
16.1990	195526
16.1987	334817
16.1984	277475
16.1981	271116
16.1978	156111
16.1975	331718
16.1971	192075
16.1968	240618
16.1965	230966
16.1962	270936
16.1959	252723
16.1956	194684
16.1953	273271
16.1950	294152
16.1947	285796
16.1943	237900
16.1940	268208
16.1937	298206
16.1934	343439
16.1931	208339
16.1928	242198
16.1925	274521
16.1922	318162
16.1919	197029
16.1916	248557
16.1912	218254
16.1909	205238
16.1906	153898
16.1903	309581
16.1900	245719
16.1897	277484
16.1894	162329
16.1891	337055
16.1888	226590
16.1885	278729
16.1881	376353
16.1878	274873
16.1875	233137
16.1872	277569
16.1869	295959
16.1866	339830
16.1863	200932
16.1860	213766
16.1857	323572
16.1854	287517
16.1850	233773
16.1847	231503
16.1844	197225
16.1841	328834
16.1838	308535
16.1835	255691
16.1832	251429
16.1829	361239
16.1826	238925
16.1823	196734
16.1819	185608
16.1816	183352
16.1813	306763
16.1810	225459
16.1807	348046
16.1804	168507
16.1801	191576
16.1798	286115
16.1795	122835
16.1791	178188
16.1788	265279
16.1785	364002
16.1782	348735
16.1779	229664
16.1776	299995
16.1773	245801
16.1770	278577
16.1767	288021
16.1764	332987
16.1760	269007
16.1757	235174
16.1754	344963
16.1751	271469
16.1748	176275
16.1745	313669
16.1742	160838
16.1739	273404
16.1736	178087
16.1733	270732
16.1729	240084
16.1726	203994
16.1723	225677
16.1720	219494
16.1717	201382
16.1714	316099
16.1711	281843
16.1708	245736
16.1705	264050
16.1702	276846
16.1698	319026
16.1695	259254
16.1692	311725
16.1689	228367
16.1686	226189
16.1683	327271
16.1680	224836
16.1677	269290
16.1674	309871
16.1670	228506
16.1667	349652
16.1664	216358
16.1661	268191
16.1658	146672
16.1655	298722
16.1652	283920
16.1649	315677
16.1646	191397
16.1643	295277
16.1639	280449
16.1636	283669
16.1633	348491
16.1630	230632
16.1627	329266
16.1624	249251
16.1621	177193
16.1618	399737
16.1615	322893
16.1612	199446
16.1608	221145
16.1605	271949
16.1602	318878
16.1599	340728
16.1596	263438
16.1593	286233
16.1590	314619
16.1587	264745
16.1584	188941
16.1581	309863
16.1577	272414
16.1574	256076
16.1571	201141
16.1568	310451
16.1565	307641
16.1562	315083
16.1559	298496
16.1556	290763
16.1553	355747
16.1550	360935
16.1546	326939
16.1543	273687
16.1540	199285
16.1537	209541
16.1534	290834
16.1531	264209
16.1528	271861
16.1525	284624
16.1522	248936
16.1518	245196
16.1515	239776
16.1512	332400
16.1509	187676
16.1506	192607
16.1503	242848
16.1500	290955
16.1497	244032
16.1494	213798
16.1491	291043
16.1487	268227
16.1484	157159
16.1481	308134
16.1478	241602
16.1475	220802
16.1472	168128
16.1469	168374
16.1466	183594
16.1463	304123
16.1460	294412
16.1456	324532
16.1453	325936
16.1450	272505
16.1447	263991
16.1444	287130
16.1441	250748
16.1438	320827
16.1435	268751
16.1432	288958
16.1429	261045
16.1425	265559
16.1422	178697
16.1419	424476
16.1416	274138
16.1413	246514
16.1410	267040
16.1407	318676
16.1404	296943
16.1401	240493
16.1397	313414
16.1394	216974
16.1391	269576
16.1388	293697
16.1385	276569
16.1382	146303
16.1379	233334
16.1376	271435
16.1373	250830
16.1370	327679
16.1366	281097
16.1363	286774
16.1360	348988
16.1357	278205
16.1354	246842
16.1351	187617
16.1348	289057
16.1345	257141
16.1342	120428
16.1339	316163
16.1335	275799
16.1332	320296
16.1329	266494
16.1326	304351
16.1323	345202
16.1320	232774
16.1317	428477
16.1314	236653
16.1311	309634
16.1308	241266
16.1304	306487
16.1301	239172
16.1298	270932
16.1295	248701
16.1292	273963
16.1289	326078
16.1286	230618
16.1283	271295
16.1280	252429
16.1276	210944
16.1273	253047
16.1270	369508
16.1267	279321
16.1264	293949
16.1261	295889
16.1258	251549
16.1255	221502
16.1252	244802
16.1249	171235
16.1245	245852
16.1242	313525
16.1239	245774
16.1236	372196
16.1233	283100
16.1230	276476
16.1227	151175
16.1224	204415
16.1221	183342
16.1218	296887
16.1214	258747
16.1211	328675
16.1208	260096
16.1205	188095
16.1202	248370
16.1199	299614
16.1196	309839
16.1193	244395
16.1190	273944
16.1187	312384
16.1183	284370
16.1180	147398
16.1177	325559
16.1174	374298
16.1171	344977
16.1168	242951
16.1165	272411
16.1162	165700
16.1159	327254
16.1156	231382
16.1152	164281
16.1149	127177
16.1146	281430
16.1143	291910
16.1140	367979
16.1137	215143
16.1134	299896
16.1131	346114
16.1128	150514
16.1124	280263
16.1121	240069
16.1118	307588
16.1115	207247
16.1112	279294
16.1109	314818
16.1106	310797
16.1103	286414
16.1100	314589
16.1097	359917
16.1093	319924
16.1090	258562
16.1087	195833
16.1084	333580
16.1081	310864
16.1078	146467
16.1075	249890
16.1072	257505
16.1069	173014
16.1066	238341
16.1062	151342
16.1059	293676
16.1056	210146
16.1053	262917
16.1050	237193
16.1047	199546
16.1044	315552
16.1041	330863
16.1038	355571
16.1035	170254
16.1031	253055
16.1028	256465
16.1025	221623
16.1022	269745
16.1019	301295
16.1016	240490
16.1013	351446
16.1010	344918
16.1007	377449
16.1003	216012
16.1000	242617
16.0997	337866
16.0994	245258
16.0991	287609
16.0988	267610
16.0985	282884
16.0982	295606
16.0979	286978
16.0976	294772
16.0972	216760
16.0969	250671
16.0966	210228
16.0963	213741
16.0960	209505
16.0957	286791
16.0954	281127
16.0951	250185
16.0948	232672
16.0945	395768
16.0941	344125
16.0938	335248
16.0935	338994
16.0932	360763
16.0929	240933
16.0926	204263
16.0923	347177
16.0920	322100
16.0917	283139
16.0914	268797
16.0910	218793
16.0907	308576
16.0904	239837
16.0901	230891
16.0898	349593
16.0895	293521
16.0892	239695
16.0889	307631
16.0886	418855
16.0882	276118
16.0879	267828
16.0876	278765
16.0873	320434
16.0870	351791
16.0867	284702
16.0864	311942
16.0861	249058
16.0858	367177
16.0855	285762
16.0851	197689
16.0848	230938
16.0845	311979
16.0842	280024
16.0839	193421
16.0836	314032
16.0833	250764
16.0830	306066
16.0827	278378
16.0824	282567
16.0820	364818
16.0817	268591
16.0814	268487
16.0811	306146
16.0808	141548
16.0805	129482
16.0802	282907
16.0799	285058
16.0796	276878
16.0793	247973
16.0789	202445
16.0786	247070
16.0783	337971
16.0780	301031
16.0777	238803
16.0774	225930
16.0771	310633
16.0768	362323
16.0765	290734
16.0762	234672
16.0758	156871
16.0755	379468
16.0752	311437
16.0749	297758
16.0746	247359
16.0743	275148
16.0740	391336
16.0737	184895
16.0734	271813
16.0730	314438
16.0727	272876
16.0724	233395
16.0721	210903
16.0718	280167
16.0715	342806
16.0712	321363
16.0709	290657
16.0706	326450
16.0703	261463
16.0699	287779
16.0696	339712
16.0693	267008
16.0690	197165
16.0687	242124
16.0684	193750
16.0681	259176
16.0678	283907
16.0675	269088
16.0672	370270
16.0668	215573
16.0665	264673
16.0662	183525
16.0659	288420
16.0656	202047
16.0653	233407
16.0650	438007
16.0647	260680
16.0644	340829
16.0641	284049
16.0637	325255
16.0634	285133
16.0631	207945
16.0628	300794
16.0625	187115
16.0622	201863
16.0619	253016
16.0616	287833
16.0613	253916
16.0609	257930
16.0606	239644
16.0603	255898
16.0600	265728
16.0597	365100
16.0594	178809
16.0591	228634
16.0588	274144
16.0585	241619
16.0582	240932
16.0578	279499
16.0575	347650
16.0572	172767
16.0569	291354
16.0566	260129
16.0563	237083
16.0560	245372
16.0557	294223
16.0554	299256
16.0551	246155
16.0547	276474
16.0544	274648
16.0541	212193
16.0538	286015
16.0535	241210
16.0532	356667
16.0529	225211
16.0526	161272
16.0523	337170
16.0520	292630
16.0516	272906
16.0513	261579
16.0510	275974
16.0507	162891
16.0504	260067
16.0501	271091
16.0498	290280
16.0495	288240
16.0492	260099
16.0489	297231
16.0485	289570
16.0482	287635
16.0479	237159
16.0476	263466
16.0473	139680
16.0470	203148
16.0467	307575
16.0464	192730
16.0461	323136
16.0457	294455
16.0454	231621
[truncated: 63,536 more rows]
