# Supplementary material for: Evaluation of benzocaine-based anesthetic gel in anuran skins extracts: A case study using the frog Lithodytes lineatus (Anura: Leptodactylidae)
Source: PLoS One. 2020 Dec 8;15(12):e0243654. doi: 10.1371/journal.pone.0243654 (PMC7723253; doi:10.1371/journal.pone.0243654)
Supplement: S7 File — In the caption, CH corresponds to individuals collected at Chandless State Park. (CSV) [file pone.0243654.s007.csv]

16.6656	12242
16.6653	-136190
16.6650	147004
16.6647	15707
16.6644	-127272
16.6640	85046
16.6637	96192
16.6634	133396
16.6631	-9166
16.6628	65080
16.6625	-2719
16.6622	-4274
16.6619	164381
16.6616	-64993
16.6613	-124325
16.6609	242111
16.6606	92850
16.6603	68529
16.6600	82774
16.6597	-18692
16.6594	101820
16.6591	19653
16.6588	27296
16.6585	122527
16.6581	9719
16.6578	-7208
16.6575	40600
16.6572	79555
16.6569	188249
16.6566	-32360
16.6563	111434
16.6560	2230
16.6557	100468
16.6554	25692
16.6550	-71272
16.6547	-104130
16.6544	155264
16.6541	173945
16.6538	103713
16.6535	188452
16.6532	-8736
16.6529	-83236
16.6526	168559
16.6523	14946
16.6519	-20133
16.6516	-88910
16.6513	49261
16.6510	196741
16.6507	49343
16.6504	60938
16.6501	185770
16.6498	27239
16.6495	95501
16.6492	8282
16.6488	-102011
16.6485	-150200
16.6482	32625
16.6479	32130
16.6476	41847
16.6473	-13277
16.6470	40287
16.6467	163311
16.6464	-63281
16.6461	-92822
16.6457	510
16.6454	125323
16.6451	-10144
16.6448	200687
16.6445	-42321
16.6442	-122316
16.6439	144514
16.6436	83785
16.6433	33474
16.6429	-7693
16.6426	-31936
16.6423	60583
16.6420	-68516
16.6417	62792
16.6414	133328
16.6411	282606
16.6408	-3865
16.6405	1089
16.6402	3119
16.6398	-121416
16.6395	-96235
16.6392	75811
16.6389	12264
16.6386	31786
16.6383	160476
16.6380	-149476
16.6377	18575
16.6374	-76566
16.6371	70020
16.6367	97490
16.6364	100637
16.6361	-127551
16.6358	105131
16.6355	55174
16.6352	-80508
16.6349	52058
16.6346	-62787
16.6343	90836
16.6340	1441
16.6336	197635
16.6333	-173124
16.6330	132833
16.6327	126606
16.6324	-6993
16.6321	27881
16.6318	-118672
16.6315	192691
16.6312	-131125
16.6308	-57764
16.6305	-140529
16.6302	85637
16.6299	-60267
16.6296	28051
16.6293	-109121
16.6290	122851
16.6287	-10747
16.6284	110568
16.6281	-37075
16.6277	141433
16.6274	-7689
16.6271	117770
16.6268	-13865
16.6265	13205
16.6262	-42688
16.6259	-52448
16.6256	63450
16.6253	183973
16.6250	-32931
16.6246	26230
16.6243	42349
16.6240	255629
16.6237	-24576
16.6234	27739
16.6231	-61816
16.6228	-73721
16.6225	130949
16.6222	-24508
16.6219	-123412
16.6215	-57704
16.6212	753
16.6209	-86429
16.6206	114860
16.6203	4061
16.6200	63729
16.6197	50850
16.6194	135808
16.6191	61042
16.6188	-3860
16.6184	-9953
16.6181	-11414
16.6178	-166728
16.6175	9794
16.6172	171230
16.6169	-39898
16.6166	119109
16.6163	-33542
16.6160	89894
16.6156	-178928
16.6153	204731
16.6150	-78178
16.6147	132362
16.6144	10965
16.6141	-60540
16.6138	-53175
16.6135	101977
16.6132	112200
16.6129	-91175
16.6125	25311
16.6122	138945
16.6119	-76035
16.6116	-131246
16.6113	59348
16.6110	91834
16.6107	182315
16.6104	-38399
16.6101	-125718
16.6098	126089
16.6094	-80876
16.6091	9856
16.6088	87963
16.6085	64158
16.6082	141771
16.6079	26197
16.6076	92273
16.6073	78677
16.6070	-18048
16.6067	-64063
16.6063	178147
16.6060	-57163
16.6057	106136
16.6054	-60910
16.6051	23158
16.6048	33313
16.6045	18717
16.6042	27681
16.6039	31596
16.6035	-127159
16.6032	-137483
16.6029	-31934
16.6026	-213997
16.6023	76002
16.6020	-21431
16.6017	-85705
16.6014	95600
16.6011	34310
16.6008	-26137
16.6004	-63224
16.6001	249043
16.5998	145212
16.5995	99091
16.5992	-101857
16.5989	22981
16.5986	51613
16.5983	-18548
16.5980	-73880
16.5977	139670
16.5973	11330
16.5970	80153
16.5967	46710
16.5964	64411
16.5961	-57454
16.5958	-130739
16.5955	112967
16.5952	32592
16.5949	82282
16.5946	-33220
16.5942	85465
16.5939	535
16.5936	89310
16.5933	103552
16.5930	-34027
16.5927	-184890
16.5924	95061
16.5921	-93905
16.5918	-76045
16.5914	-81454
16.5911	82078
16.5908	40605
16.5905	17142
16.5902	12989
16.5899	122211
16.5896	-141563
16.5893	-17263
16.5890	47641
16.5887	-123633
16.5883	149776
16.5880	60619
16.5877	-68426
16.5874	-67431
16.5871	50730
16.5868	-50767
16.5865	73056
16.5862	65702
16.5859	121191
16.5856	-75634
16.5852	91161
16.5849	21073
16.5846	98829
16.5843	8133
16.5840	133079
16.5837	271792
16.5834	45432
16.5831	37172
16.5828	-108242
16.5825	43306
16.5821	41932
16.5818	33058
16.5815	-88119
16.5812	-4450
16.5809	-120663
16.5806	47399
16.5803	3454
16.5800	-101231
16.5797	81571
16.5794	35815
16.5790	-47143
16.5787	-182034
16.5784	230258
16.5781	28060
16.5778	97825
16.5775	-43715
16.5772	-176668
16.5769	1181
16.5766	1072
16.5762	119246
16.5759	130941
16.5756	22454
16.5753	-87268
16.5750	48286
16.5747	-24961
16.5744	-115250
16.5741	-178318
16.5738	97193
16.5735	20176
16.5731	-116331
16.5728	1269
16.5725	26560
16.5722	53613
16.5719	-32811
16.5716	-42990
16.5713	-70288
16.5710	50134
16.5707	58113
16.5704	-52252
16.5700	-38756
16.5697	15804
16.5694	-168740
16.5691	54275
16.5688	-55376
16.5685	-34536
16.5682	-37582
16.5679	19400
16.5676	-9824
16.5673	11810
16.5669	-12017
16.5666	-73078
16.5663	-65521
16.5660	36797
16.5657	14842
16.5654	13134
16.5651	-8165
16.5648	-26637
16.5645	-47970
16.5641	-113787
16.5638	-5397
16.5635	234577
16.5632	-135634
16.5629	-112771
16.5626	339088
16.5623	-98477
16.5620	78085
16.5617	-46504
16.5614	101943
16.5610	-20843
16.5607	-228016
16.5604	-147944
16.5601	8068
16.5598	25373
16.5595	222082
16.5592	-47798
16.5589	-59632
16.5586	164721
16.5583	177522
16.5579	198723
16.5576	181764
16.5573	-145448
16.5570	-233101
16.5567	44836
16.5564	-40128
16.5561	810
16.5558	-107157
16.5555	-125404
16.5552	-99183
16.5548	112536
16.5545	58035
16.5542	27418
16.5539	35219
16.5536	15892
16.5533	-112631
16.5530	-107221
16.5527	7755
16.5524	-39246
16.5520	68369
16.5517	-71616
16.5514	45808
16.5511	-54606
16.5508	1533
16.5505	88947
16.5502	-76081
16.5499	-23304
16.5496	25378
16.5493	87948
16.5489	162939
16.5486	-48027
16.5483	-100212
16.5480	-26972
16.5477	116409
16.5474	-113166
16.5471	-13890
16.5468	49238
16.5465	-111552
16.5462	-51568
16.5458	-102859
16.5455	-122365
16.5452	-16749
16.5449	56376
16.5446	-2566
16.5443	49579
16.5440	-27350
16.5437	61293
16.5434	21330
16.5431	131723
16.5427	62179
16.5424	36272
16.5421	-101298
16.5418	-12283
16.5415	-169310
16.5412	33800
16.5409	-70154
16.5406	-5772
16.5403	-202131
16.5400	-71316
16.5396	-53203
16.5393	-63009
16.5390	89058
16.5387	-161071
16.5384	-16901
16.5381	19618
16.5378	55435
16.5375	35664
16.5372	-262874
16.5368	-59658
16.5365	130697
16.5362	140467
16.5359	-176100
16.5356	120951
16.5353	32242
16.5350	207411
16.5347	-8675
16.5344	163301
16.5341	107117
16.5337	-22930
16.5334	126914
16.5331	-51749
16.5328	97881
16.5325	-13025
16.5322	-99432
16.5319	40328
16.5316	27967
16.5313	-64247
16.5310	-72424
16.5306	95936
16.5303	124045
16.5300	-58116
16.5297	7649
16.5294	-56931
16.5291	110760
16.5288	-79860
16.5285	-140024
16.5282	-134197
16.5279	-155423
16.5275	44755
16.5272	-30587
16.5269	-32580
16.5266	15422
16.5263	146018
16.5260	72603
16.5257	78601
16.5254	-22922
16.5251	55562
16.5247	-9546
16.5244	88744
16.5241	187674
16.5238	-172989
16.5235	-84251
16.5232	60323
16.5229	89539
16.5226	6283
16.5223	-83235
16.5220	13561
16.5216	-19350
16.5213	162094
16.5210	-119589
16.5207	82309
16.5204	25707
16.5201	-103981
16.5198	-108413
16.5195	-191316
16.5192	-115475
16.5189	125884
16.5185	-7823
16.5182	-36758
16.5179	-14108
16.5176	109802
16.5173	-63265
16.5170	-81366
16.5167	99212
16.5164	136317
16.5161	125973
16.5158	-225058
16.5154	-12476
16.5151	-79267
16.5148	28717
16.5145	38578
16.5142	-107040
16.5139	-8660
16.5136	152863
16.5133	-131731
16.5130	-32996
16.5127	302
16.5123	-132592
16.5120	64090
16.5117	90697
16.5114	-35030
16.5111	-29054
16.5108	-36327
16.5105	118718
16.5102	-90080
16.5099	74164
16.5095	22381
16.5092	-83705
16.5089	-96532
16.5086	-140152
16.5083	152867
16.5080	-16702
16.5077	47765
16.5074	167900
16.5071	-103870
16.5068	-92613
16.5064	93480
16.5061	25576
16.5058	-39383
16.5055	-52240
16.5052	-158867
16.5049	-128565
16.5046	16788
16.5043	24878
16.5040	-22979
16.5037	27788
16.5033	-41274
16.5030	-52938
16.5027	80024
16.5024	-22637
16.5021	180996
16.5018	166849
16.5015	39453
16.5012	-6135
16.5009	166389
16.5006	51707
16.5002	73456
16.4999	-72208
16.4996	-230984
16.4993	41225
16.4990	-143279
16.4987	-46152
16.4984	80244
16.4981	-80968
16.4978	76180
16.4974	94710
16.4971	22950
16.4968	-105344
16.4965	15379
16.4962	35194
16.4959	-140271
16.4956	-22779
16.4953	16750
16.4950	-158988
16.4947	198561
16.4943	54376
16.4940	150860
16.4937	56219
16.4934	-104296
16.4931	88714
16.4928	78425
16.4925	-105924
16.4922	26392
16.4919	-179113
16.4916	-38447
16.4912	113953
16.4909	27406
16.4906	-21785
16.4903	-74523
16.4900	-20478
16.4897	33007
16.4894	-148021
16.4891	63013
16.4888	-4557
16.4885	-85021
16.4881	-44939
16.4878	95911
16.4875	-136452
16.4872	-133237
16.4869	183774
16.4866	-73278
16.4863	-35285
16.4860	94684
16.4857	141176
16.4853	-151143
16.4850	-32027
16.4847	-40573
16.4844	-5993
16.4841	-12469
16.4838	-102013
16.4835	-51221
16.4832	69017
16.4829	64760
16.4826	102735
16.4822	55281
16.4819	57941
16.4816	-87040
16.4813	-38607
16.4810	-16985
16.4807	-5600
16.4804	76196
16.4801	-87219
16.4798	-61731
16.4795	17909
16.4791	-5696
16.4788	-124553
16.4785	-40686
16.4782	90832
16.4779	45622
16.4776	-55937
16.4773	115906
16.4770	38107
16.4767	-21841
16.4764	9623
16.4760	56395
16.4757	107909
16.4754	169956
16.4751	154048
16.4748	-94709
16.4745	-180479
16.4742	73570
16.4739	162162
16.4736	142652
16.4733	120185
16.4729	66018
16.4726	-75909
16.4723	-23587
16.4720	-62502
16.4717	16374
16.4714	150103
16.4711	133125
16.4708	39587
16.4705	4997
16.4701	128437
16.4698	159520
16.4695	-87510
16.4692	4012
16.4689	-6189
16.4686	-32589
16.4683	-69718
16.4680	-32311
16.4677	42191
16.4674	-50142
16.4670	-147702
16.4667	7538
16.4664	-142579
16.4661	-250622
16.4658	55299
16.4655	13334
16.4652	-56120
16.4649	-18259
16.4646	-43710
16.4643	-20130
16.4639	-4943
16.4636	176042
16.4633	-92710
16.4630	-7676
16.4627	267909
16.4624	-114933
16.4621	52783
16.4618	28614
16.4615	-43087
16.4612	139330
16.4608	57969
16.4605	-5759
16.4602	42779
16.4599	149749
16.4596	5354
16.4593	24325
16.4590	28249
16.4587	-92353
16.4584	91845
16.4580	-84456
16.4577	44240
16.4574	3740
16.4571	-48800
16.4568	-39585
16.4565	-67924
16.4562	57437
16.4559	-76229
16.4556	-45043
16.4553	18344
16.4549	69458
16.4546	60176
16.4543	-61000
16.4540	-46261
16.4537	-157793
16.4534	145776
16.4531	-13379
16.4528	-18881
16.4525	55525
16.4522	73402
16.4518	249367
16.4515	50346
16.4512	89780
16.4509	-164508
16.4506	-55133
16.4503	-39309
16.4500	9885
16.4497	50898
16.4494	262237
16.4491	45368
16.4487	-180659
16.4484	-3822
16.4481	54073
16.4478	-43687
16.4475	97274
16.4472	18523
16.4469	168965
16.4466	157218
16.4463	51207
16.4459	-158989
16.4456	-82364
16.4453	53812
16.4450	7198
16.4447	-2775
16.4444	43752
16.4441	101098
16.4438	13038
16.4435	23178
16.4432	-150450
16.4428	-84782
16.4425	50572
16.4422	-190029
16.4419	-189956
16.4416	-73879
16.4413	52397
16.4410	-3209
16.4407	40503
16.4404	-1602
16.4401	167245
16.4397	39816
16.4394	325314
16.4391	138180
16.4388	-79200
16.4385	46858
16.4382	-20927
16.4379	94351
16.4376	-155357
16.4373	62052
16.4370	-72417
16.4366	161817
16.4363	-141788
16.4360	86693
16.4357	-46431
16.4354	62851
16.4351	-66115
16.4348	-34566
16.4345	-69210
16.4342	-146220
16.4339	110511
16.4335	-109398
16.4332	-119479
16.4329	-64520
16.4326	33095
16.4323	-13695
16.4320	8659
16.4317	76525
16.4314	-190945
16.4311	82028
16.4307	123449
16.4304	14905
16.4301	-177135
16.4298	-27111
16.4295	42593
16.4292	117100
16.4289	-154657
16.4286	12295
16.4283	185178
16.4280	-52930
16.4276	52184
16.4273	62990
16.4270	-78993
16.4267	78221
16.4264	-47477
16.4261	-12490
16.4258	-184240
16.4255	46787
16.4252	-66146
16.4249	-133557
16.4245	-168707
16.4242	-109934
16.4239	-95630
16.4236	53738
16.4233	-66268
16.4230	7133
16.4227	-10615
16.4224	-105946
16.4221	-289887
16.4218	37056
16.4214	-114239
16.4211	-56858
16.4208	124422
16.4205	-70987
16.4202	-36336
16.4199	77320
16.4196	58209
16.4193	158054
16.4190	126585
16.4186	51909
16.4183	-134734
16.4180	98278
16.4177	66933
16.4174	-23549
16.4171	-26535
16.4168	74695
16.4165	-71156
16.4162	-102735
16.4159	-126675
16.4155	-191119
16.4152	94259
16.4149	80687
16.4146	-185930
16.4143	-70963
16.4140	91156
16.4137	7616
16.4134	115666
16.4131	-95658
16.4128	48208
16.4124	-101227
16.4121	87300
16.4118	28474
16.4115	31908
16.4112	33788
16.4109	-39154
16.4106	-92273
16.4103	199663
16.4100	103232
16.4097	105290
16.4093	-129015
16.4090	41837
16.4087	-22942
16.4084	85990
16.4081	-40875
16.4078	-92314
16.4075	54462
16.4072	131949
16.4069	-18433
16.4065	35869
16.4062	36538
16.4059	-16688
16.4056	-60798
16.4053	7357
16.4050	-14864
16.4047	275351
16.4044	-26516
16.4041	103413
16.4038	-21699
16.4034	110646
16.4031	100265
16.4028	-52236
16.4025	-4568
16.4022	185043
16.4019	-10997
16.4016	61287
16.4013	356409
16.4010	58246
16.4007	-108038
16.4003	70815
16.4000	-41666
16.3997	15972
16.3994	127140
16.3991	81122
16.3988	102130
16.3985	17420
16.3982	37836
16.3979	-72388
16.3976	42072
16.3972	131490
16.3969	-65025
16.3966	-34101
16.3963	18560
16.3960	99674
16.3957	48568
16.3954	11122
16.3951	-124
16.3948	-107697
16.3945	41231
16.3941	-29043
16.3938	-37839
16.3935	1692
16.3932	-48407
16.3929	49064
16.3926	-225489
16.3923	83748
16.3920	-99396
16.3917	34438
16.3913	-99493
16.3910	38212
16.3907	-114527
16.3904	-52624
16.3901	36739
16.3898	-120377
16.3895	7191
16.3892	-127087
16.3889	165199
16.3886	125643
16.3882	-17260
16.3879	118757
16.3876	34346
16.3873	115970
16.3870	89421
16.3867	-29861
16.3864	-59942
16.3861	-14466
16.3858	87366
16.3855	82559
16.3851	31513
16.3848	-167176
16.3845	45146
16.3842	151638
16.3839	22571
16.3836	-230431
16.3833	43564
16.3830	-164239
16.3827	-100233
16.3824	-41724
16.3820	76498
16.3817	-3393
16.3814	-226985
16.3811	-20816
16.3808	28825
16.3805	-94429
16.3802	72673
16.3799	-44974
16.3796	78798
16.3792	14864
16.3789	145121
16.3786	36996
16.3783	-85278
16.3780	-105051
16.3777	14412
16.3774	173086
16.3771	82451
16.3768	-29783
16.3765	135647
16.3761	-51994
16.3758	-70131
16.3755	-21406
16.3752	74964
16.3749	-108471
16.3746	108522
16.3743	-73493
16.3740	165906
16.3737	45559
16.3734	131604
16.3730	49578
16.3727	-113986
16.3724	65472
16.3721	-8426
16.3718	-137595
16.3715	-45060
16.3712	12569
16.3709	-26605
16.3706	-14559
16.3703	36997
16.3699	39036
16.3696	-110061
16.3693	125966
16.3690	67219
16.3687	203905
16.3684	145621
16.3681	-78501
16.3678	-160739
16.3675	46663
16.3672	197991
16.3668	-102563
16.3665	-161020
16.3662	143743
16.3659	-5980
16.3656	85921
16.3653	2037
16.3650	51356
16.3647	-88576
16.3644	209515
16.3640	38157
16.3637	-87779
16.3634	-81515
16.3631	-82600
16.3628	135035
16.3625	-16062
16.3622	-119050
16.3619	69749
16.3616	-191415
16.3613	62389
16.3609	-104716
16.3606	69121
16.3603	78540
16.3600	-117394
16.3597	30676
16.3594	-17105
16.3591	88880
16.3588	-140924
16.3585	-42599
16.3582	-59972
16.3578	52962
16.3575	-36474
16.3572	164914
16.3569	-37393
16.3566	-17363
16.3563	-24412
16.3560	69258
16.3557	160496
16.3554	-87281
16.3551	-38355
16.3547	38326
16.3544	-33440
16.3541	-159978
16.3538	9002
16.3535	-34539
16.3532	-19051
16.3529	-207935
16.3526	-25335
16.3523	135207
16.3519	-52910
16.3516	55471
16.3513	-15833
16.3510	-16054
16.3507	96437
16.3504	115287
16.3501	-88553
16.3498	-13472
16.3495	66509
16.3492	-175816
16.3488	9918
16.3485	77748
16.3482	78220
16.3479	-42703
16.3476	-12937
16.3473	-55360
16.3470	-24360
16.3467	-12707
16.3464	-62531
16.3461	-51214
16.3457	-25038
16.3454	-91297
16.3451	-86544
16.3448	-148938
16.3445	40893
16.3442	-54216
16.3439	-98982
16.3436	121645
16.3433	-33778
16.3430	101258
16.3426	-5716
16.3423	4827
16.3420	168489
16.3417	-41064
16.3414	-145501
16.3411	-27513
16.3408	60286
16.3405	-43173
16.3402	33186
16.3398	-108281
16.3395	-9704
16.3392	30579
16.3389	82443
16.3386	76616
16.3383	-21798
16.3380	-7397
16.3377	-81911
16.3374	181589
16.3371	155992
16.3367	-121332
16.3364	-63516
16.3361	-53557
16.3358	-41301
16.3355	180
16.3352	138137
16.3349	48424
16.3346	-124593
16.3343	104070
16.3340	55118
16.3336	58224
16.3333	22858
16.3330	67342
16.3327	111964
16.3324	-139886
16.3321	24120
16.3318	96009
16.3315	-72973
16.3312	-80034
16.3309	-71861
16.3305	44942
16.3302	63640
16.3299	-215724
16.3296	30236
16.3293	-176662
16.3290	9777
16.3287	-91113
16.3284	-107366
16.3281	85335
16.3278	95616
16.3274	182835
16.3271	-39179
16.3268	-82957
16.3265	8877
16.3262	-106200
16.3259	-151362
16.3256	50587
16.3253	-48809
16.3250	91691
16.3246	-168583
16.3243	-58765
16.3240	78352
16.3237	30312
16.3234	-93760
16.3231	-97500
16.3228	-96402
16.3225	44404
16.3222	-130061
16.3219	93303
16.3215	-15220
16.3212	-55658
16.3209	-131483
16.3206	2567
16.3203	165554
16.3200	-142472
16.3197	102950
16.3194	104721
16.3191	-69468
16.3188	7291
16.3184	119664
16.3181	58388
16.3178	-42307
16.3175	-17639
16.3172	-90539
16.3169	112540
16.3166	-68127
16.3163	9354
16.3160	57426
16.3157	-205321
16.3153	44957
16.3150	28972
16.3147	-100010
16.3144	-45218
16.3141	20471
16.3138	-42785
16.3135	-78906
16.3132	21578
16.3129	-22038
16.3125	-127988
16.3122	52097
16.3119	6492
16.3116	-4014
16.3113	-27069
16.3110	-70033
16.3107	83044
16.3104	-229979
16.3101	144653
16.3098	67482
16.3094	-24080
16.3091	-23438
16.3088	130963
16.3085	-82071
16.3082	102080
16.3079	-1639
16.3076	-14427
16.3073	-67578
16.3070	53163
16.3067	48811
16.3063	-94227
16.3060	-127662
16.3057	-20639
16.3054	-118032
16.3051	155025
16.3048	-20918
16.3045	39248
16.3042	130963
16.3039	-22026
16.3036	19806
16.3032	-160282
16.3029	-88
16.3026	-125566
16.3023	73746
16.3020	-5356
16.3017	-22480
16.3014	139161
16.3011	-133768
16.3008	111306
16.3004	-10691
16.3001	-58079
16.2998	112427
16.2995	114585
16.2992	92825
16.2989	-119087
16.2986	70698
16.2983	-64556
16.2980	58643
16.2977	-38935
16.2973	89717
16.2970	-40526
16.2967	-16921
16.2964	86165
16.2961	-87928
16.2958	-89053
16.2955	-64727
16.2952	-17168
16.2949	-16039
16.2946	-3437
16.2942	107759
16.2939	-100586
16.2936	-225148
16.2933	-27020
16.2930	-100403
16.2927	-53800
16.2924	76500
16.2921	-125619
16.2918	-8820
16.2915	124565
16.2911	50224
16.2908	66241
16.2905	116221
16.2902	81838
16.2899	-36981
16.2896	66891
16.2893	20576
16.2890	137366
16.2887	-76944
16.2884	97100
16.2880	83468
16.2877	20611
16.2874	45712
16.2871	218163
16.2868	-10900
16.2865	-135833
16.2862	156878
16.2859	-83599
16.2856	165211
16.2852	-35845
16.2849	-61366
16.2846	-33109
16.2843	-101253
16.2840	138203
16.2837	-6629
16.2834	173807
16.2831	109277
16.2828	194322
16.2825	-43313
16.2821	24694
16.2818	47402
16.2815	39622
16.2812	70804
16.2809	98528
16.2806	-89288
16.2803	234787
16.2800	-172328
16.2797	85771
16.2794	-208406
16.2790	21560
16.2787	913
16.2784	146179
16.2781	-15741
16.2778	44750
16.2775	69534
16.2772	-89319
16.2769	-156743
16.2766	-23768
16.2763	195106
16.2759	166839
16.2756	56631
16.2753	-235080
16.2750	-120375
16.2747	-90132
16.2744	-62318
16.2741	28371
16.2738	-6076
16.2735	9522
16.2731	-118912
16.2728	102123
16.2725	88617
16.2722	-36542
16.2719	33130
16.2716	-2231
16.2713	9366
16.2710	99070
16.2707	103068
16.2704	-32086
16.2700	-152446
16.2697	-45873
16.2694	140675
16.2691	-10899
16.2688	40971
16.2685	10227
16.2682	-89956
16.2679	253954
16.2676	272954
16.2673	94642
16.2669	192031
16.2666	-130789
16.2663	-119518
16.2660	28836
16.2657	88327
16.2654	-110924
16.2651	-69559
16.2648	-37112
16.2645	73286
16.2642	-172704
16.2638	-25901
16.2635	-25949
16.2632	-67814
16.2629	45056
16.2626	18348
16.2623	-89931
16.2620	6608
16.2617	-17104
16.2614	-51374
16.2611	64881
16.2607	-10146
16.2604	-69548
16.2601	-11618
16.2598	183279
16.2595	-66300
16.2592	-98536
16.2589	62998
16.2586	-48577
16.2583	-72498
16.2579	34323
16.2576	-66594
16.2573	146031
16.2570	-37159
16.2567	-27744
16.2564	-17790
16.2561	-243025
16.2558	-25350
16.2555	17118
16.2552	69898
16.2548	12434
16.2545	81875
16.2542	-83175
16.2539	-162076
16.2536	78239
16.2533	4982
16.2530	197062
16.2527	71427
16.2524	39752
16.2521	-60455
16.2517	-91226
16.2514	-44411
16.2511	-142774
16.2508	130281
16.2505	81537
16.2502	20768
16.2499	-204198
16.2496	89851
16.2493	65687
16.2490	-86215
16.2486	3227
16.2483	58229
16.2480	-9621
16.2477	262625
16.2474	77921
16.2471	-1485
16.2468	-34903
16.2465	43244
16.2462	57711
16.2458	-120957
16.2455	9543
16.2452	46089
16.2449	-57540
16.2446	172058
16.2443	90098
16.2440	-86321
16.2437	-120149
16.2434	-103305
16.2431	-66010
16.2427	74727
16.2424	101980
16.2421	-205603
16.2418	-45684
16.2415	78370
16.2412	97829
16.2409	-7333
16.2406	-2560
16.2403	-20958
16.2400	117812
16.2396	-142252
16.2393	-80750
16.2390	-137505
16.2387	-79579
16.2384	176436
16.2381	-143875
16.2378	27752
16.2375	-105400
16.2372	24397
16.2369	-97449
16.2365	137447
16.2362	110548
16.2359	44181
16.2356	117809
16.2353	-14372
16.2350	70793
16.2347	242467
16.2344	119833
16.2341	-53365
16.2337	-5525
16.2334	45492
16.2331	12553
16.2328	-119569
16.2325	-182066
16.2322	-7385
16.2319	40980
16.2316	-51709
16.2313	-80430
16.2310	-134860
16.2306	31819
16.2303	-25833
16.2300	41462
16.2297	-58551
16.2294	-32782
16.2291	243148
16.2288	88237
16.2285	-127689
16.2282	93326
16.2279	-75552
16.2275	109947
16.2272	62485
16.2269	78785
16.2266	60687
16.2263	7484
16.2260	-52259
16.2257	12654
16.2254	55411
16.2251	139789
16.2248	-8222
16.2244	121970
16.2241	119275
16.2238	-214513
16.2235	-63609
16.2232	-148366
16.2229	117754
16.2226	110439
16.2223	-144203
16.2220	14452
16.2217	252707
16.2213	-5280
16.2210	-64655
16.2207	-69199
16.2204	87883
16.2201	-12167
16.2198	-12735
16.2195	-91356
16.2192	-3475
16.2189	-193603
16.2185	-8631
16.2182	-43791
16.2179	87583
16.2176	20028
16.2173	45824
16.2170	-72025
16.2167	-92813
16.2164	33292
16.2161	56083
16.2158	106661
16.2154	-60162
16.2151	-96376
16.2148	-98496
16.2145	-159710
16.2142	-100724
16.2139	-125051
16.2136	15251
16.2133	57938
16.2130	171859
16.2127	-3315
16.2123	132813
16.2120	84501
16.2117	-131798
16.2114	-129137
16.2111	-111978
16.2108	-66435
16.2105	79200
16.2102	171726
16.2099	-52595
16.2096	114327
16.2092	154417
16.2089	-118073
16.2086	6286
16.2083	31754
16.2080	-2250
16.2077	-47850
16.2074	51579
16.2071	-124496
16.2068	64397
16.2064	44467
16.2061	102652
16.2058	26656
16.2055	30609
16.2052	37534
16.2049	-108914
16.2046	162672
16.2043	38801
16.2040	15272
16.2037	-76592
16.2033	181468
16.2030	-95506
16.2027	-177184
16.2024	-134018
16.2021	35728
16.2018	-16583
16.2015	-48922
16.2012	-32272
16.2009	4564
16.2006	81080
16.2002	-9311
16.1999	148038
16.1996	880
16.1993	145986
16.1990	181379
16.1987	123295
16.1984	-33983
16.1981	-98846
16.1978	9515
16.1975	23748
16.1971	-104718
16.1968	-50021
16.1965	80270
16.1962	63240
16.1959	-150506
16.1956	143950
16.1953	-19506
16.1950	64882
16.1947	-79668
16.1943	125961
16.1940	-134038
16.1937	-14511
16.1934	70123
16.1931	34552
16.1928	-35256
16.1925	89017
16.1922	55129
16.1919	137603
16.1916	-1948
16.1912	113710
16.1909	-30370
16.1906	-15356
16.1903	-100686
16.1900	-71384
16.1897	-115150
16.1894	29607
16.1891	-160142
16.1888	68448
16.1885	43716
16.1881	-58213
16.1878	-78392
16.1875	-73791
16.1872	28424
16.1869	22008
16.1866	94562
16.1863	-150854
16.1860	-258393
16.1857	-7044
16.1854	-35442
16.1850	-75686
16.1847	10542
16.1844	-23228
16.1841	107199
16.1838	-162794
16.1835	-6873
16.1832	-21588
16.1829	-172228
16.1826	-26029
16.1823	104839
16.1819	30417
16.1816	-17071
16.1813	-22286
16.1810	-86203
16.1807	-101814
16.1804	36462
16.1801	-16687
16.1798	-140234
16.1795	-8824
16.1791	-60466
16.1788	22490
16.1785	-67344
16.1782	-9224
16.1779	97774
16.1776	66524
16.1773	163025
16.1770	153008
16.1767	226787
16.1764	-56810
16.1760	67170
16.1757	-53680
16.1754	54130
16.1751	101387
16.1748	19730
16.1745	-83988
16.1742	22579
16.1739	-39620
16.1736	-119911
16.1733	-101038
16.1729	158220
16.1726	-130205
16.1723	-132687
16.1720	-5461
16.1717	126051
16.1714	21926
16.1711	86970
16.1708	236885
16.1705	-24398
16.1702	-1250
16.1698	-103279
16.1695	63529
16.1692	141942
16.1689	-255340
16.1686	-6972
16.1683	-86357
16.1680	-189078
16.1677	-56411
16.1674	60298
16.1670	91949
16.1667	30886
16.1664	140645
16.1661	45332
16.1658	7020
16.1655	-84986
16.1652	100418
16.1649	-38836
16.1646	-57264
16.1643	18109
16.1639	-82374
16.1636	-74913
16.1633	84624
16.1630	204185
16.1627	8250
16.1624	120753
16.1621	-35147
16.1618	32899
16.1615	126955
16.1612	99669
16.1608	-9603
16.1605	14085
16.1602	-190680
16.1599	-169819
16.1596	-58111
16.1593	-20239
16.1590	-113643
16.1587	-61776
16.1584	-162481
16.1581	-28145
16.1577	-111247
16.1574	-115768
16.1571	-71288
16.1568	14030
16.1565	97512
16.1562	66364
16.1559	16305
16.1556	-60598
16.1553	-5846
16.1550	92817
16.1546	-141850
16.1543	45648
16.1540	-85674
16.1537	-60874
16.1534	72006
16.1531	-28203
16.1528	-37140
16.1525	219056
16.1522	105291
16.1518	-35820
16.1515	58352
16.1512	178559
16.1509	41735
16.1506	168184
16.1503	-36406
16.1500	88821
16.1497	211710
16.1494	284
16.1491	-11464
16.1487	-179219
16.1484	-138753
16.1481	-60489
16.1478	-111600
16.1475	-22750
16.1472	-76276
16.1469	-3932
16.1466	62236
16.1463	-60093
16.1460	-21579
16.1456	33670
16.1453	142568
16.1450	31717
16.1447	-39939
16.1444	-37242
16.1441	-50053
16.1438	-47283
16.1435	12276
16.1432	162872
16.1429	-161024
16.1425	-53638
16.1422	10187
16.1419	-50929
16.1416	106777
16.1413	-75412
16.1410	58066
16.1407	122278
16.1404	48634
16.1401	-64991
16.1397	-190398
16.1394	-30191
16.1391	18316
16.1388	-77219
16.1385	-12369
16.1382	-94271
16.1379	-89565
16.1376	25590
16.1373	-70765
16.1370	18777
16.1366	115700
16.1363	130348
16.1360	-102585
16.1357	-100541
16.1354	-82738
16.1351	101035
16.1348	-56279
16.1345	77484
16.1342	96634
16.1339	120193
16.1335	-125923
16.1332	-86793
16.1329	77414
16.1326	102703
16.1323	-93285
16.1320	-182940
16.1317	227034
16.1314	41096
16.1311	-11173
16.1308	115923
16.1304	4868
16.1301	-12214
16.1298	79669
16.1295	51955
16.1292	116281
16.1289	-85275
16.1286	-41849
16.1283	-69905
16.1280	-143956
16.1276	-194960
16.1273	17958
16.1270	-14208
16.1267	-42471
16.1264	124437
16.1261	72978
16.1258	-79773
16.1255	-71775
16.1252	38246
16.1249	-17576
16.1245	-223293
16.1242	-54851
16.1239	84869
16.1236	-48739
16.1233	176512
16.1230	17927
16.1227	-91040
16.1224	-23022
16.1221	3395
16.1218	-64156
16.1214	-166444
16.1211	-15144
16.1208	12117
16.1205	-135259
16.1202	-235962
16.1199	123551
16.1196	-89081
16.1193	147086
16.1190	8010
16.1187	77913
16.1183	101317
16.1180	37277
16.1177	-97746
16.1174	2876
16.1171	-67646
16.1168	116198
16.1165	68378
16.1162	-68987
16.1159	-32365
16.1156	127770
16.1152	-26835
16.1149	140021
16.1146	124279
16.1143	-130504
16.1140	-163777
16.1137	-32915
16.1134	-14177
16.1131	-56370
16.1128	88132
16.1124	37414
16.1121	-106602
16.1118	260072
16.1115	-77511
16.1112	111499
16.1109	-101116
16.1106	24496
16.1103	-104228
16.1100	82360
16.1097	-49398
16.1093	16006
16.1090	126730
16.1087	45554
16.1084	24607
16.1081	157138
16.1078	-48804
16.1075	176025
16.1072	-78628
16.1069	-18456
16.1066	137345
16.1062	121761
16.1059	-102760
16.1056	-28362
16.1053	105571
16.1050	-89110
16.1047	-133376
16.1044	-204136
16.1041	48985
16.1038	-140706
16.1035	107341
16.1031	25685
16.1028	-167465
16.1025	36340
16.1022	-10469
16.1019	-16295
16.1016	-127359
16.1013	-32638
16.1010	85766
16.1007	21116
16.1003	34705
16.1000	-33320
16.0997	1994
16.0994	214189
16.0991	97619
16.0988	102050
16.0985	-98931
16.0982	-128824
16.0979	-84055
16.0976	-153136
16.0972	-63498
16.0969	-19977
16.0966	-5838
16.0963	-101190
16.0960	239940
16.0957	-54145
16.0954	-94065
16.0951	69290
16.0948	-78392
16.0945	-115929
16.0941	-57826
16.0938	43089
16.0935	-56936
16.0932	19393
16.0929	317
16.0926	12618
16.0923	21002
16.0920	-113599
16.0917	133010
16.0914	-158698
16.0910	-256634
16.0907	97040
16.0904	38168
16.0901	100183
16.0898	24969
16.0895	11065
16.0892	-36190
16.0889	91221
16.0886	171715
16.0882	102046
16.0879	-11496
16.0876	-22955
16.0873	-253272
16.0870	-145695
16.0867	-99254
16.0864	-50539
16.0861	175704
16.0858	24208
16.0855	116113
16.0851	-60213
16.0848	38212
16.0845	17322
16.0842	65212
16.0839	206398
16.0836	-54220
16.0833	-151542
16.0830	34917
16.0827	2286
16.0824	-109488
16.0820	-95754
16.0817	-119230
16.0814	14024
16.0811	235543
16.0808	-15872
16.0805	49174
16.0802	-77933
16.0799	33114
16.0796	-18428
16.0793	30749
16.0789	-57882
16.0786	-8891
16.0783	96620
16.0780	22072
16.0777	-87006
16.0774	193239
16.0771	58504
16.0768	75832
16.0765	75013
16.0762	19122
16.0758	-56823
16.0755	-57458
16.0752	-30839
16.0749	106542
16.0746	84832
16.0743	58314
16.0740	157517
16.0737	-96203
16.0734	60048
16.0730	19499
16.0727	108710
16.0724	108547
16.0721	-150748
16.0718	14849
16.0715	1588
16.0712	95706
16.0709	78206
16.0706	-56194
16.0703	-41262
16.0699	40898
16.0696	-71850
16.0693	-107731
16.0690	47469
16.0687	37513
16.0684	-2015
16.0681	-56616
16.0678	-196672
16.0675	-4743
16.0672	17648
16.0668	-18350
16.0665	-183919
16.0662	85984
16.0659	-5100
16.0656	89329
16.0653	-32357
16.0650	84777
16.0647	45203
16.0644	133745
16.0641	1508
16.0637	39743
16.0634	63744
16.0631	-144696
16.0628	-54921
16.0625	175048
16.0622	-116515
16.0619	-79900
16.0616	5954
16.0613	21099
16.0609	6942
16.0606	-157663
16.0603	35752
16.0600	156748
16.0597	-14597
16.0594	-39538
16.0591	-230
16.0588	-29005
16.0585	-138632
16.0582	-64948
16.0578	18914
16.0575	244827
16.0572	-164245
16.0569	87638
16.0566	159074
16.0563	-63568
16.0560	71097
16.0557	-68038
16.0554	47923
16.0551	62596
16.0547	2629
16.0544	-158443
16.0541	97413
16.0538	58584
16.0535	132879
16.0532	4324
16.0529	95129
16.0526	119066
16.0523	44753
16.0520	-23800
16.0516	175078
16.0513	-125484
16.0510	-154352
16.0507	-62903
16.0504	180617
16.0501	-28159
16.0498	29534
16.0495	25865
16.0492	-40021
16.0489	220370
16.0485	157987
16.0482	61378
16.0479	78616
16.0476	92930
16.0473	-108770
16.0470	60840
16.0467	56359
16.0464	-181900
16.0461	70224
16.0457	5290
16.0454	116588
[truncated: 63,536 more rows]
