# Supplementary material for: Evaluation of benzocaine-based anesthetic gel in anuran skins extracts: A case study using the frog Lithodytes lineatus (Anura: Leptodactylidae)
Source: PLoS One. 2020 Dec 8;15(12):e0243654. doi: 10.1371/journal.pone.0243654 (PMC7723253; doi:10.1371/journal.pone.0243654)
Supplement: S8 File — In the caption, CR corresponds to individuals collected in Cruzeiro do Sul municipality. (CSV) [file pone.0243654.s008.csv]

16.6628	-268149
16.6625	122294
16.6622	-23153
16.6619	-62448
16.6616	-18951
16.6613	-85111
16.6609	-1649
16.6606	177760
16.6603	-29064
16.6600	37468
16.6597	102778
16.6594	-187343
16.6591	-230627
16.6588	-110651
16.6585	-51683
16.6582	-267030
16.6578	-243958
16.6575	-264492
16.6572	-78942
16.6569	-40148
16.6566	-235207
16.6563	-339907
16.6560	-70930
16.6557	-218861
16.6554	-316253
16.6550	-45835
16.6547	-88430
16.6544	-243113
16.6541	-326735
16.6538	-425874
16.6535	-415751
16.6532	-280651
16.6529	-58624
16.6526	-261051
16.6523	-46686
16.6519	-338757
16.6516	-18582
16.6513	-85045
16.6510	141108
16.6507	-333662
16.6504	-84658
16.6501	84662
16.6498	57937
16.6495	-267374
16.6492	-51132
16.6488	91841
16.6485	111802
16.6482	-133308
16.6479	-178166
16.6476	-102504
16.6473	142424
16.6470	-88888
16.6467	-180721
16.6464	-183012
16.6461	-275622
16.6457	49581
16.6454	-11221
16.6451	-87067
16.6448	-50178
16.6445	65992
16.6442	-205353
16.6439	118855
16.6436	-130646
16.6433	-41185
16.6429	-97989
16.6426	-185862
16.6423	-133424
16.6420	-183820
16.6417	-90628
16.6414	158634
16.6411	-262701
16.6408	-184632
16.6405	61282
16.6402	-301285
16.6398	66340
16.6395	-94153
16.6392	9377
16.6389	85816
16.6386	13929
16.6383	-152480
16.6380	93680
16.6377	93547
16.6374	-300222
16.6371	-55685
16.6367	93686
16.6364	-237906
16.6361	-125448
16.6358	-51444
16.6355	-416372
16.6352	57665
16.6349	-190664
16.6346	-249555
16.6343	-157728
16.6340	-147364
16.6336	-249315
16.6333	51819
16.6330	121039
16.6327	-48972
16.6324	-141056
16.6321	-90158
16.6318	-139040
16.6315	-106933
16.6312	-128530
16.6309	-240910
16.6305	-231968
16.6302	-27848
16.6299	-96382
16.6296	-267341
16.6293	-118527
16.6290	-178480
16.6287	43418
16.6284	-232427
16.6281	34881
16.6277	-201965
16.6274	-117826
16.6271	133461
16.6268	-170847
16.6265	-202089
16.6262	-88496
16.6259	-139634
16.6256	-297352
16.6253	-249185
16.6250	-383080
16.6246	-195521
16.6243	-6539
16.6240	7179
16.6237	-28582
16.6234	-11910
16.6231	-2285
16.6228	-194452
16.6225	-15408
16.6222	60655
16.6219	37536
16.6215	55526
16.6212	-123853
16.6209	147162
16.6206	-435759
16.6203	-243881
16.6200	-93653
16.6197	-271720
16.6194	-237376
16.6191	-426451
16.6188	-90887
16.6184	-161171
16.6181	219058
16.6178	133914
16.6175	-123205
16.6172	-21257
16.6169	-356162
16.6166	-182839
16.6163	-185129
16.6160	2661
16.6156	-89291
16.6153	-68503
16.6150	-52038
16.6147	-124738
16.6144	-392199
16.6141	-20540
16.6138	-100432
16.6135	-178433
16.6132	-175190
16.6129	-63439
16.6125	-173419
16.6122	-34191
16.6119	-384445
16.6116	-41663
16.6113	-11072
16.6110	-205407
16.6107	-424664
16.6104	-18128
16.6101	-11839
16.6098	-202133
16.6094	13514
16.6091	-396844
16.6088	3664
16.6085	-359798
16.6082	-361780
16.6079	-151504
16.6076	-59332
16.6073	-15368
16.6070	-465762
16.6067	-102780
16.6063	65092
16.6060	-157624
16.6057	75548
16.6054	-166899
16.6051	-405092
16.6048	101293
16.6045	-175866
16.6042	-92357
16.6039	-153132
16.6036	-210167
16.6032	44881
16.6029	-29954
16.6026	15437
16.6023	-25923
16.6020	146293
16.6017	-35825
16.6014	-258233
16.6011	-207961
16.6008	-70827
16.6004	-225119
16.6001	65288
16.5998	-199847
16.5995	-80924
16.5992	-283612
16.5989	-243012
16.5986	-95767
16.5983	3724
16.5980	-259014
16.5977	-418633
16.5973	-114681
16.5970	-266572
16.5967	-225942
16.5964	-347202
16.5961	-124832
16.5958	-182718
16.5955	124286
16.5952	-188417
16.5949	-164389
16.5946	69415
16.5942	-168901
16.5939	-305929
16.5936	99301
16.5933	-93342
16.5930	-328537
16.5927	-197945
16.5924	-105862
16.5921	-202916
16.5918	-153115
16.5915	-235027
16.5911	51069
16.5908	164264
16.5905	-98154
16.5902	-141861
16.5899	-63673
16.5896	-24774
16.5893	185104
16.5890	76916
16.5887	-17389
16.5883	76099
16.5880	-372136
16.5877	-197494
16.5874	-105420
16.5871	-34270
16.5868	-177798
16.5865	-79455
16.5862	61726
16.5859	-397582
16.5856	-115002
16.5852	-254108
16.5849	-197510
16.5846	-292626
16.5843	-208363
16.5840	58238
16.5837	1980
16.5834	-357982
16.5831	7019
16.5828	-146351
16.5825	1983
16.5821	-111707
16.5818	-164920
16.5815	-89032
16.5812	-60441
16.5809	-34316
16.5806	-127155
16.5803	-58100
16.5800	-336393
16.5797	292
16.5794	-57601
16.5790	53219
16.5787	-115138
16.5784	-257344
16.5781	-161893
16.5778	-159868
16.5775	-234585
16.5772	-32451
16.5769	-243069
16.5766	-94166
16.5762	-83625
16.5759	-282245
16.5756	-133612
16.5753	196265
16.5750	-201002
16.5747	-157584
16.5744	-71419
16.5741	-173128
16.5738	6649
16.5735	-90001
16.5731	-253263
16.5728	-270458
16.5725	-207773
16.5722	-122341
16.5719	-260555
16.5716	-247251
16.5713	-244009
16.5710	-27596
16.5707	-265921
16.5704	34881
16.5700	-333906
16.5697	-85633
16.5694	-12834
16.5691	-175949
16.5688	-27212
16.5685	-180843
16.5682	-173903
16.5679	-13099
16.5676	-324426
16.5673	62900
16.5669	48063
16.5666	-127045
16.5663	4697
16.5660	-31314
16.5657	-74788
16.5654	-278062
16.5651	-151644
16.5648	-139695
16.5645	-82679
16.5642	-23430
16.5638	-210404
16.5635	-218724
16.5632	-144279
16.5629	-257583
16.5626	-68109
16.5623	-301211
16.5620	-65939
16.5617	-254105
16.5614	-273007
16.5610	-186088
16.5607	-57799
16.5604	31089
16.5601	-353785
16.5598	-152579
16.5595	180729
16.5592	-313159
16.5589	-355170
16.5586	-7974
16.5583	-97443
16.5579	-203273
16.5576	-94497
16.5573	50666
16.5570	-285107
16.5567	-86818
16.5564	-240748
16.5561	-104703
16.5558	-163321
16.5555	84379
16.5552	-92918
16.5548	-77357
16.5545	-178725
16.5542	-9121
16.5539	104157
16.5536	-245149
16.5533	-66921
16.5530	-40332
16.5527	-40256
16.5524	-48114
16.5521	44632
16.5517	-107434
16.5514	-166457
16.5511	-282184
16.5508	-146914
16.5505	-142142
16.5502	-391801
16.5499	-437255
16.5496	-117557
16.5493	-233898
16.5489	48993
16.5486	-185880
16.5483	-106343
16.5480	-180037
16.5477	-229577
16.5474	-120412
16.5471	-171203
16.5468	-107702
16.5465	-192746
16.5462	-226584
16.5458	-120770
16.5455	-202702
16.5452	-104239
16.5449	-227230
16.5446	-76041
16.5443	-98431
16.5440	-307367
16.5437	-244148
16.5434	9071
16.5431	66791
16.5427	-164287
16.5424	-309427
16.5421	72360
16.5418	-131217
16.5415	-139092
16.5412	23624
16.5409	-14170
16.5406	-25894
16.5403	-207715
16.5400	-270094
16.5396	-211886
16.5393	83174
16.5390	-174648
16.5387	-135121
16.5384	-1712
16.5381	3256
16.5378	-164137
16.5375	-212198
16.5372	-222320
16.5368	-47135
16.5365	-214367
16.5362	-338503
16.5359	-138928
16.5356	30748
16.5353	-122521
16.5350	-346586
16.5347	188909
16.5344	-32304
16.5341	-249835
16.5337	-91474
16.5334	-90586
16.5331	-149678
16.5328	35009
16.5325	-210946
16.5322	-218464
16.5319	-109070
16.5316	-242871
16.5313	-304316
16.5310	33421
16.5306	-335463
16.5303	-136841
16.5300	-166186
16.5297	-66378
16.5294	-14793
16.5291	-128639
16.5288	-134587
16.5285	98056
16.5282	-51577
16.5279	-258907
16.5275	-188669
16.5272	140153
16.5269	-92308
16.5266	-449737
16.5263	35738
16.5260	-9593
16.5257	-71276
16.5254	-283416
16.5251	-62497
16.5248	-109570
16.5244	27693
16.5241	-88075
16.5238	-104530
16.5235	39794
16.5232	-332767
16.5229	-271520
16.5226	16048
16.5223	11886
16.5220	-221933
16.5216	-260283
16.5213	107154
16.5210	-120568
16.5207	-219131
16.5204	-4805
16.5201	-75149
16.5198	-94430
16.5195	-132496
16.5192	24249
16.5189	-16427
16.5185	99752
16.5182	60484
16.5179	-62209
16.5176	-128266
16.5173	-205364
16.5170	-85791
16.5167	-167665
16.5164	-291460
16.5161	83421
16.5158	-166512
16.5154	90703
16.5151	-146127
16.5148	-328488
16.5145	-158334
16.5142	-40955
16.5139	-176053
16.5136	-36206
16.5133	-94831
16.5130	-140343
16.5127	-238326
16.5123	-138126
16.5120	-157838
16.5117	74013
16.5114	18503
16.5111	-136334
16.5108	-34312
16.5105	-120770
16.5102	-254142
16.5099	-155552
16.5095	-140429
16.5092	11650
16.5089	-9778
16.5086	-255134
16.5083	44399
16.5080	258723
16.5077	-76247
16.5074	-321892
16.5071	-311517
16.5068	-200066
16.5064	-22012
16.5061	-300570
16.5058	-26791
16.5055	-92206
16.5052	-46185
16.5049	-279264
16.5046	-2238
16.5043	21838
16.5040	-95269
16.5037	-92181
16.5033	69433
16.5030	65252
16.5027	-209226
16.5024	-213702
16.5021	-140554
16.5018	-34552
16.5015	-7469
16.5012	-340035
16.5009	-67424
16.5006	-33292
16.5002	-4924
16.4999	-33381
16.4996	-179417
16.4993	-70293
16.4990	-264862
16.4987	-105790
16.4984	48112
16.4981	-21517
16.4978	-224263
16.4975	-228378
16.4971	-202166
16.4968	-189679
16.4965	-3508
16.4962	-336025
16.4959	30138
16.4956	-107741
16.4953	78182
16.4950	48069
16.4947	15403
16.4943	-291361
16.4940	-410890
16.4937	-344486
16.4934	-195885
16.4931	-258874
16.4928	-67839
16.4925	-218265
16.4922	-262897
16.4919	-47846
16.4916	58420
16.4912	-194165
16.4909	106187
16.4906	-252146
16.4903	-72313
16.4900	-123489
16.4897	-288577
16.4894	-193221
16.4891	-189770
16.4888	13079
16.4885	-135043
16.4881	-15302
16.4878	-190913
16.4875	-20033
16.4872	-134204
16.4869	-310670
16.4866	-297702
16.4863	-69169
16.4860	-245438
16.4857	66314
16.4854	-84294
16.4850	127658
16.4847	-99300
16.4844	-222164
16.4841	-356889
16.4838	-378703
16.4835	-184353
16.4832	-80018
16.4829	-44845
16.4826	-85598
16.4822	-178540
16.4819	-232904
16.4816	-183798
16.4813	-518966
16.4810	-112631
16.4807	-251062
16.4804	-34333
16.4801	-290146
16.4798	-240539
16.4795	-164808
16.4791	-15692
16.4788	3995
16.4785	-249894
16.4782	-180174
16.4779	-180614
16.4776	-5812
16.4773	14207
16.4770	-55025
16.4767	-99428
16.4764	-167678
16.4760	-92028
16.4757	-217357
16.4754	15439
16.4751	-295998
16.4748	-49597
16.4745	-139349
16.4742	-278555
16.4739	-24598
16.4736	-176035
16.4733	107626
16.4729	-349307
16.4726	-277409
16.4723	16497
16.4720	31245
16.4717	-204006
16.4714	204731
16.4711	-112558
16.4708	-244893
16.4705	-330630
16.4701	-37937
16.4698	285062
16.4695	-291915
16.4692	-61915
16.4689	-152940
16.4686	-56772
16.4683	-198966
16.4680	-387167
16.4677	101891
16.4674	-23194
16.4670	-302237
16.4667	-141042
16.4664	-310187
16.4661	-219556
16.4658	-295487
16.4655	-323739
16.4652	-152286
16.4649	12771
16.4646	74768
16.4643	-109111
16.4639	79874
16.4636	-83407
16.4633	-2417
16.4630	73638
16.4627	-354342
16.4624	-232704
16.4621	-266750
16.4618	-444540
16.4615	-186641
16.4612	-457426
16.4608	-289819
16.4605	-396549
16.4602	-111111
16.4599	-331539
16.4596	-42349
16.4593	-198220
16.4590	-254525
16.4587	2474
16.4584	-259218
16.4581	-164717
16.4577	-192708
16.4574	-263480
16.4571	-277135
16.4568	-325315
16.4565	-289323
16.4562	-252074
16.4559	-355106
16.4556	-55410
16.4553	-30207
16.4549	-265716
16.4546	-203045
16.4543	97344
16.4540	-164726
16.4537	-356617
16.4534	20283
16.4531	-211625
16.4528	-138875
16.4525	-208039
16.4522	-295454
16.4518	-90640
16.4515	-255239
16.4512	-118582
16.4509	-279905
16.4506	-128898
16.4503	107054
16.4500	-159966
16.4497	-171049
16.4494	-135636
16.4491	-140413
16.4487	-59754
16.4484	-225459
16.4481	-169212
16.4478	-266643
16.4475	-147696
16.4472	-82537
16.4469	-157454
16.4466	-71484
16.4463	13079
16.4460	-199110
16.4456	-229269
16.4453	-130278
16.4450	-220749
16.4447	-93573
16.4444	-264169
16.4441	-165524
16.4438	-285308
16.4435	-25178
16.4432	-79142
16.4428	-12221
16.4425	-239325
16.4422	-24316
16.4419	-46754
16.4416	57955
16.4413	-370288
16.4410	-65117
16.4407	-290728
16.4404	-359142
16.4401	-267952
16.4397	-145845
16.4394	72640
16.4391	-196532
16.4388	-25195
16.4385	-204533
16.4382	-281937
16.4379	-139154
16.4376	-250172
16.4373	-246984
16.4370	-268653
16.4366	5926
16.4363	-265153
16.4360	-20765
16.4357	-211918
16.4354	-203380
16.4351	-31896
16.4348	-468310
16.4345	-127620
16.4342	-214515
16.4339	-29179
16.4335	52635
16.4332	-260908
16.4329	-200711
16.4326	42854
16.4323	-182457
16.4320	-117307
16.4317	-168332
16.4314	65343
16.4311	8713
16.4307	-366675
16.4304	-52801
16.4301	-43421
16.4298	-66138
16.4295	-280811
16.4292	-79766
16.4289	10582
16.4286	-159681
16.4283	1115
16.4280	-232459
16.4276	-287346
16.4273	-193410
16.4270	-165289
16.4267	-125182
16.4264	-32166
16.4261	-81724
16.4258	-108372
16.4255	-126540
16.4252	-4807
16.4249	-44416
16.4245	-4721
16.4242	-170682
16.4239	-242158
16.4236	-367036
16.4233	-114089
16.4230	-301082
16.4227	-6202
16.4224	-132253
16.4221	-320790
16.4218	-293532
16.4214	-108317
16.4211	-124810
16.4208	-164646
16.4205	-118333
16.4202	-186634
16.4199	-92363
16.4196	-147209
16.4193	-26410
16.4190	-218959
16.4187	-298752
16.4183	-239985
16.4180	-295993
16.4177	-215386
16.4174	-230057
16.4171	49270
16.4168	-283967
16.4165	39053
16.4162	-241878
16.4159	-201163
16.4155	-282557
16.4152	35905
16.4149	16757
16.4146	-31913
16.4143	-271345
16.4140	-80988
16.4137	-211998
16.4134	210143
16.4131	-39781
16.4128	-64098
16.4124	-15260
16.4121	-165796
16.4118	-269289
16.4115	-311027
16.4112	-261251
16.4109	-268347
16.4106	32549
16.4103	265973
16.4100	-131634
16.4097	67303
16.4093	95972
16.4090	-227779
16.4087	354911
16.4084	-85244
16.4081	-418475
16.4078	-24101
16.4075	-198883
16.4072	-41595
16.4069	-278160
16.4066	-378006
16.4062	243890
16.4059	-162322
16.4056	-30180
16.4053	-211753
16.4050	-139294
16.4047	-201063
16.4044	-153699
16.4041	20591
16.4038	-157270
16.4034	-111705
16.4031	-55309
16.4028	-83650
16.4025	38987
16.4022	-52996
16.4019	97324
16.4016	-159419
16.4013	-217577
16.4010	25878
16.4007	-231415
16.4003	-142342
16.4000	-89185
16.3997	-100819
16.3994	-125357
16.3991	-37396
16.3988	-258154
16.3985	-60232
16.3982	-169908
16.3979	-278736
16.3976	-72175
16.3972	-183897
16.3969	57828
16.3966	-39098
16.3963	-221419
16.3960	-37724
16.3957	-152308
16.3954	-195784
16.3951	50717
16.3948	-348399
16.3945	61466
16.3941	-246055
16.3938	-12998
16.3935	-32006
16.3932	-138756
16.3929	-20383
16.3926	-154814
16.3923	-508185
16.3920	32552
16.3917	-27614
16.3914	-275050
16.3910	-136431
16.3907	-55259
16.3904	-667
16.3901	-329617
16.3898	-239066
16.3895	-131949
16.3892	-33068
16.3889	-101107
16.3886	-200139
16.3882	-285297
16.3879	-48958
16.3876	-291931
16.3873	-102509
16.3870	-36559
16.3867	-161128
16.3864	17439
16.3861	-180991
16.3858	-51504
16.3855	-45835
16.3851	-98083
16.3848	-144774
16.3845	151288
16.3842	-59115
16.3839	-212482
16.3836	-264133
16.3833	-81424
16.3830	-114095
16.3827	-145419
16.3824	-269228
16.3820	-150390
16.3817	-261245
16.3814	-119432
16.3811	-2770
16.3808	126598
16.3805	15813
16.3802	-235045
16.3799	-282801
16.3796	-105488
16.3793	94529
16.3789	-47305
16.3786	-179302
16.3783	-357451
16.3780	-200330
16.3777	-274844
16.3774	-431153
16.3771	-135626
16.3768	-344034
16.3765	-112945
16.3761	-361632
16.3758	-245949
16.3755	-118973
16.3752	-195480
16.3749	-95473
16.3746	-186553
16.3743	-94261
16.3740	-108595
16.3737	-365291
16.3734	-360613
16.3730	-459283
16.3727	-262374
16.3724	72109
16.3721	-59546
16.3718	-80089
16.3715	152180
16.3712	-208755
16.3709	-152436
16.3706	-115871
16.3703	-18257
16.3699	19803
16.3696	29151
16.3693	-43275
16.3690	-123470
16.3687	-11456
16.3684	-217283
16.3681	-42558
16.3678	-196612
16.3675	-158270
16.3672	-162520
16.3668	-315605
16.3665	-136268
16.3662	-18165
16.3659	49994
16.3656	68500
16.3653	-302790
16.3650	-265893
16.3647	-424536
16.3644	-123239
16.3640	-207372
16.3637	-207198
16.3634	-14217
16.3631	-127332
16.3628	63132
16.3625	-9077
16.3622	49613
16.3619	-59046
16.3616	-201275
16.3613	-73536
16.3609	-10072
16.3606	186551
16.3603	-179474
16.3600	-117833
16.3597	-301718
16.3594	-293255
16.3591	-342842
16.3588	-27829
16.3585	-115781
16.3582	-31653
16.3578	-143696
16.3575	-257855
16.3572	55079
16.3569	-273680
16.3566	-37991
16.3563	-108005
16.3560	-371872
16.3557	-336695
16.3554	-212365
16.3551	-149659
16.3547	-148059
16.3544	46325
16.3541	-98700
16.3538	-14070
16.3535	-314868
16.3532	-76448
16.3529	-115166
16.3526	-101735
16.3523	-133188
16.3520	-420061
16.3516	-405996
16.3513	-145309
16.3510	-45333
16.3507	-39886
16.3504	-462383
16.3501	-176076
16.3498	-185552
16.3495	-339125
16.3492	-281018
16.3488	-77662
16.3485	-341954
16.3482	-5743
16.3479	-165957
16.3476	-56096
16.3473	-69711
16.3470	-266959
16.3467	-26513
16.3464	-75188
16.3461	-115976
16.3457	-399878
16.3454	-164179
16.3451	-89543
16.3448	-49089
16.3445	-92791
16.3442	-424386
16.3439	48453
16.3436	217480
16.3433	-134989
16.3430	-116333
16.3426	-170397
16.3423	-178384
16.3420	156640
16.3417	-82986
16.3414	-8855
16.3411	-339896
16.3408	-153663
16.3405	-6061
16.3402	-223719
16.3399	-48029
16.3395	-171358
16.3392	-347598
16.3389	-246178
16.3386	-19349
16.3383	-213178
16.3380	-130975
16.3377	-127602
16.3374	-252625
16.3371	-283512
16.3367	-30209
16.3364	-82885
16.3361	-204020
16.3358	-64935
16.3355	-117537
16.3352	44396
16.3349	-16821
16.3346	-344078
16.3343	-22997
16.3340	-96691
16.3336	-201357
16.3333	-286819
16.3330	-174511
16.3327	-115315
16.3324	20118
16.3321	-351248
16.3318	-35238
16.3315	-157617
16.3312	-136705
16.3309	-254153
16.3305	84724
16.3302	-35165
16.3299	-100346
16.3296	-310888
16.3293	-201275
16.3290	130627
16.3287	-113623
16.3284	-437798
16.3281	-133886
16.3278	-180993
16.3274	-172672
16.3271	-285742
16.3268	56665
16.3265	-135025
16.3262	-157044
16.3259	-297664
16.3256	-291953
16.3253	-244313
16.3250	-291641
16.3246	-183839
16.3243	-71343
16.3240	-287205
16.3237	-141799
16.3234	-76509
16.3231	-333417
16.3228	-141381
16.3225	-189774
16.3222	86359
16.3219	-162700
16.3215	110635
16.3212	-71404
16.3209	-190397
16.3206	-147400
16.3203	-82738
16.3200	-1345
16.3197	-181810
16.3194	-185558
16.3191	147455
16.3188	-56877
16.3184	-188948
16.3181	-227898
16.3178	-48433
16.3175	24651
16.3172	-314538
16.3169	-28542
16.3166	205912
16.3163	-205148
16.3160	-149111
16.3157	131355
16.3153	-104336
16.3150	-126450
16.3147	18512
16.3144	108765
16.3141	-75558
16.3138	-262585
16.3135	-449369
16.3132	-72474
16.3129	-148371
16.3126	-281375
16.3122	-73828
16.3119	-147804
16.3116	-116689
16.3113	-340644
16.3110	-194181
16.3107	-34156
16.3104	158442
16.3101	-163198
16.3098	-119761
16.3094	-148866
16.3091	-211886
16.3088	-139850
16.3085	-87180
16.3082	-238785
16.3079	141126
16.3076	-361798
16.3073	-18591
16.3070	-331790
16.3067	-202660
16.3063	-390890
16.3060	-236338
16.3057	-146722
16.3054	-23186
16.3051	-297663
16.3048	-246434
16.3045	136090
16.3042	-201405
16.3039	-112612
16.3036	-23697
16.3032	-54192
16.3029	-168150
16.3026	-26290
16.3023	-1672
16.3020	-216183
16.3017	-145476
16.3014	-67898
16.3011	-274614
16.3008	-192049
16.3005	-34955
16.3001	4878
16.2998	-206557
16.2995	65300
16.2992	-95970
16.2989	-127928
16.2986	-141667
16.2983	-73679
16.2980	-118809
16.2977	-275072
16.2973	-155144
16.2970	-87694
16.2967	-300369
16.2964	-190340
16.2961	-219921
16.2958	30338
16.2955	50104
16.2952	-145197
16.2949	-120434
16.2946	-248101
16.2942	-83244
16.2939	-250265
16.2936	-43184
16.2933	-11021
16.2930	-181201
16.2927	-133712
16.2924	-101684
16.2921	-230455
16.2918	-283710
16.2915	-157362
16.2911	6608
16.2908	77377
16.2905	-222832
16.2902	-207412
16.2899	-160780
16.2896	-147412
16.2893	-309200
16.2890	-299920
16.2887	-209015
16.2884	-250549
16.2880	-242963
16.2877	-498583
16.2874	-165745
16.2871	-262556
16.2868	-149008
16.2865	-95591
16.2862	-232433
16.2859	69200
16.2856	-164607
16.2853	-72500
16.2849	-84451
16.2846	-15653
16.2843	-257653
16.2840	-37116
16.2837	-370361
16.2834	-70633
16.2831	-119289
16.2828	-268232
16.2825	-72489
16.2821	-198023
16.2818	-143057
16.2815	-68433
16.2812	-197801
16.2809	-379490
16.2806	-190506
16.2803	-64295
16.2800	-248453
16.2797	164151
16.2794	-245086
16.2790	-37139
16.2787	47588
16.2784	-154110
16.2781	-78976
16.2778	12296
16.2775	-367344
16.2772	-354968
16.2769	-223225
16.2766	-181184
16.2763	23986
16.2759	-225774
16.2756	-215699
16.2753	-66358
16.2750	-72896
16.2747	-358954
16.2744	-207774
16.2741	193144
16.2738	-70306
16.2735	62765
16.2732	-35426
16.2728	-232793
16.2725	-34753
16.2722	-283184
16.2719	-97824
16.2716	56713
16.2713	-130224
16.2710	-25184
16.2707	124082
16.2704	-137425
16.2700	-83222
16.2697	-357922
16.2694	-223349
16.2691	-244956
16.2688	-274915
16.2685	-57145
16.2682	3088
16.2679	16815
16.2676	-75846
16.2673	41247
16.2669	-273041
16.2666	-164688
16.2663	79555
16.2660	-191456
16.2657	189302
16.2654	-103493
16.2651	-22310
16.2648	-214182
16.2645	-338415
16.2642	-79402
16.2638	-142033
16.2635	-13659
16.2632	-287883
16.2629	-269177
16.2626	51322
16.2623	-111345
16.2620	8102
16.2617	22223
16.2614	-4847
16.2611	13729
16.2607	-212790
16.2604	-184962
16.2601	-45719
16.2598	-106734
16.2595	-151735
16.2592	-118385
16.2589	-113246
16.2586	-112477
16.2583	-10265
16.2579	28189
16.2576	-85561
16.2573	-2802
16.2570	-6218
16.2567	-224036
16.2564	-139073
16.2561	41062
16.2558	-218378
16.2555	-326381
16.2552	13407
16.2548	-274594
16.2545	-106548
16.2542	55865
16.2539	-203844
16.2536	-26936
16.2533	-375552
16.2530	-199046
16.2527	-207383
16.2524	-52989
16.2521	-226750
16.2517	-34756
16.2514	-284475
16.2511	82872
16.2508	-39341
16.2505	-201656
16.2502	-47278
16.2499	-224333
16.2496	-62165
16.2493	-291748
16.2490	-6924
16.2486	-149067
16.2483	-112815
16.2480	-420087
16.2477	-239672
16.2474	-349627
16.2471	-378827
16.2468	-169679
16.2465	-256655
16.2462	-9197
16.2459	-185239
16.2455	-76135
16.2452	-29670
16.2449	-126810
16.2446	-175162
16.2443	127534
16.2440	-213925
16.2437	-332351
16.2434	-201293
16.2431	-182358
16.2427	-417018
16.2424	-256093
16.2421	35377
16.2418	-209424
16.2415	-310278
16.2412	-262243
16.2409	-4961
16.2406	-214919
16.2403	-147958
16.2400	204979
16.2396	-97948
16.2393	20254
16.2390	-74326
16.2387	-179800
16.2384	-308753
16.2381	-159661
16.2378	-150614
16.2375	29273
16.2372	-103385
16.2369	-167914
16.2365	-283818
16.2362	39368
16.2359	-57359
16.2356	-39574
16.2353	-261422
16.2350	58712
16.2347	-264885
16.2344	-29855
16.2341	-51504
16.2338	-158194
16.2334	-93457
16.2331	-101695
16.2328	-50126
16.2325	-6842
16.2322	-89483
16.2319	143400
16.2316	-137752
16.2313	-142581
16.2310	-300391
16.2306	-140625
16.2303	-103783
16.2300	-375256
16.2297	-176135
16.2294	71685
16.2291	-182931
16.2288	-281362
16.2285	-362610
16.2282	-69853
16.2279	139949
16.2275	-163477
16.2272	-86067
16.2269	-113376
16.2266	-24221
16.2263	-111900
16.2260	-184892
16.2257	-215737
16.2254	-161081
16.2251	-127562
16.2248	23559
16.2244	-152592
16.2241	-405619
16.2238	-81911
16.2235	-152663
16.2232	-343427
16.2229	-225136
16.2226	-466637
16.2223	85580
16.2220	-145445
16.2217	4178
16.2213	-237260
16.2210	-282435
16.2207	-330637
16.2204	-25593
16.2201	-168795
16.2198	-94245
16.2195	5092
16.2192	-168215
16.2189	-56093
16.2185	-164953
16.2182	-46912
16.2179	-203829
16.2176	-183641
16.2173	-138531
16.2170	-197281
16.2167	-79471
16.2164	-158679
16.2161	-155006
16.2158	-200894
16.2154	-73069
16.2151	-31409
16.2148	-270972
16.2145	-7577
16.2142	-253723
16.2139	-149052
16.2136	-304695
16.2133	-217924
16.2130	-138612
16.2127	-297954
16.2123	-174977
16.2120	-126450
16.2117	-27769
16.2114	-95081
16.2111	-279937
16.2108	-135900
16.2105	-304915
16.2102	-357089
16.2099	-200724
16.2096	-163756
16.2092	-234829
16.2089	-305913
16.2086	-122686
16.2083	-19406
16.2080	-244728
16.2077	-232852
16.2074	110441
16.2071	-70543
16.2068	134761
16.2065	-71423
16.2061	-100598
16.2058	-295368
16.2055	-345251
16.2052	-183223
16.2049	-147778
16.2046	-90667
16.2043	116380
16.2040	-231360
16.2037	-83866
16.2033	21132
16.2030	-170832
16.2027	-332278
16.2024	-110464
16.2021	-325508
16.2018	-233375
16.2015	-23139
16.2012	-173586
16.2009	-144382
16.2006	-50222
16.2002	-26316
16.1999	-303840
16.1996	-87692
16.1993	-136368
16.1990	-199292
16.1987	-76630
16.1984	-143518
16.1981	-275603
16.1978	-66761
16.1975	33118
16.1971	-439164
16.1968	-157904
16.1965	-224437
16.1962	-236247
16.1959	-21662
16.1956	-68074
16.1953	-286763
16.1950	76446
16.1947	-95003
16.1944	-231184
16.1940	-125178
16.1937	-45621
16.1934	-131216
16.1931	65741
16.1928	-88825
16.1925	-337052
16.1922	-247324
16.1919	-231398
16.1916	-100055
16.1912	-203498
16.1909	-191756
16.1906	-202165
16.1903	-36730
16.1900	73431
16.1897	-139197
16.1894	-22636
16.1891	-15366
16.1888	77448
16.1885	-125278
16.1881	-279364
16.1878	187866
16.1875	89494
16.1872	-49852
16.1869	-152925
16.1866	-213014
16.1863	-82500
16.1860	8165
16.1857	86006
16.1854	102711
16.1850	-343497
16.1847	-112094
16.1844	21927
16.1841	-170029
16.1838	-103048
16.1835	-292369
16.1832	-153004
16.1829	-148590
16.1826	-49133
16.1823	-186445
16.1819	-281047
16.1816	46341
16.1813	-45730
16.1810	-280827
16.1807	-156924
16.1804	-216407
16.1801	-313222
16.1798	-314759
16.1795	-125766
16.1792	-82218
16.1788	-165983
16.1785	-364051
16.1782	-372004
16.1779	-320525
16.1776	-79016
16.1773	-156337
16.1770	-124076
16.1767	-2385
16.1764	-253079
16.1760	-154185
16.1757	-384282
16.1754	-198998
16.1751	29747
16.1748	-260535
16.1745	-218423
16.1742	-368666
16.1739	-69901
16.1736	-243232
16.1733	-208349
16.1729	150644
16.1726	31157
16.1723	-155523
16.1720	141966
16.1717	42202
16.1714	-463533
16.1711	7320
16.1708	-167799
16.1705	45260
16.1702	-157299
16.1698	-83262
16.1695	-100777
16.1692	-316151
16.1689	-188033
16.1686	-94875
16.1683	-239753
16.1680	-259873
16.1677	-209902
16.1674	-437314
16.1671	-176682
16.1667	-139566
16.1664	-235737
16.1661	-172006
16.1658	171550
16.1655	-307077
16.1652	-9868
16.1649	-197187
16.1646	-87606
16.1643	-286067
16.1639	-103287
16.1636	-219621
16.1633	-98449
16.1630	-173129
16.1627	-343278
16.1624	-45355
16.1621	-176927
16.1618	-223961
16.1615	-77475
16.1612	-22380
16.1608	-276556
16.1605	-46801
16.1602	-10182
16.1599	-227393
16.1596	73399
16.1593	-219663
16.1590	-171998
16.1587	-144899
16.1584	-27942
16.1581	-57378
16.1577	-111052
16.1574	-353743
16.1571	-367759
16.1568	-25998
16.1565	73160
16.1562	-350086
16.1559	-66031
16.1556	-119529
16.1553	-93697
16.1550	-208425
16.1546	20519
16.1543	-242646
16.1540	-323208
16.1537	-250080
16.1534	-81970
16.1531	-106103
16.1528	-289163
16.1525	-192355
16.1522	-276682
16.1518	-66770
16.1515	-244733
16.1512	-227085
16.1509	-112514
16.1506	-237741
16.1503	-247357
16.1500	-158927
16.1497	31814
16.1494	-81041
16.1491	-116897
16.1487	-143057
16.1484	-52118
16.1481	-123119
16.1478	-169503
16.1475	4256
16.1472	-120454
16.1469	-76217
16.1466	-144758
16.1463	-19709
16.1460	33920
16.1456	-106200
16.1453	79800
16.1450	-274752
16.1447	-156133
16.1444	-169150
16.1441	-15888
16.1438	-68348
16.1435	-171722
16.1432	-158012
16.1429	-14656
16.1425	-144775
16.1422	-213866
16.1419	-274985
16.1416	-33190
16.1413	25167
16.1410	-74067
16.1407	-84077
16.1404	-110594
16.1401	-58643
16.1398	-116710
16.1394	-67796
16.1391	-261023
16.1388	-26367
16.1385	-25448
16.1382	162738
16.1379	-229706
16.1376	-509065
16.1373	-146059
16.1370	18716
16.1366	-37790
16.1363	-199650
16.1360	-264075
16.1357	-91505
16.1354	-183641
16.1351	-268159
16.1348	-88294
16.1345	-91726
16.1342	-132637
16.1339	-129343
16.1335	-444891
16.1332	-126303
16.1329	-82572
16.1326	-195278
16.1323	-323770
16.1320	-214077
16.1317	-130036
16.1314	-134570
16.1311	-66124
16.1308	-43666
16.1304	-131067
16.1301	-227385
16.1298	-33358
16.1295	-89521
16.1292	-122029
16.1289	-133004
16.1286	-45753
16.1283	-135271
16.1280	129631
16.1277	29915
16.1273	-378805
16.1270	-137791
16.1267	-216572
16.1264	-220711
16.1261	-72284
16.1258	32364
16.1255	-258377
16.1252	163442
16.1249	-276235
16.1245	68341
16.1242	-489524
16.1239	-113688
16.1236	-291442
16.1233	-235015
16.1230	-226433
16.1227	-15252
16.1224	-83929
16.1221	-152507
16.1218	-160362
16.1214	-393570
16.1211	-155311
16.1208	-35752
16.1205	-186472
16.1202	-20368
16.1199	-154493
16.1196	-103657
16.1193	-253260
16.1190	-320725
16.1187	60268
16.1183	-201521
16.1180	-191471
16.1177	59139
16.1174	-128901
16.1171	-298167
16.1168	-174593
16.1165	-244507
16.1162	25764
16.1159	-130090
16.1156	20236
16.1152	-134389
16.1149	-104415
16.1146	-154740
16.1143	-377672
16.1140	-267597
16.1137	-15991
16.1134	35553
16.1131	-137480
16.1128	-106005
16.1124	-73450
16.1121	-237144
16.1118	-60752
16.1115	-129309
16.1112	6811
16.1109	44765
16.1106	-35462
16.1103	-240635
16.1100	56658
16.1097	-119377
16.1093	-28925
16.1090	-24329
16.1087	-122964
16.1084	-142595
16.1081	-228891
16.1078	-497700
16.1075	7108
16.1072	-210070
16.1069	-50271
16.1066	-99562
16.1062	-383521
16.1059	-237100
16.1056	-158635
16.1053	-176646
16.1050	13236
16.1047	-142720
16.1044	-154975
16.1041	-52067
16.1038	-89088
16.1035	-99163
16.1031	-230970
16.1028	-146833
16.1025	-524823
16.1022	-85511
16.1019	-27715
16.1016	-288049
16.1013	-83047
16.1010	-93233
16.1007	-80210
16.1004	-203922
16.1000	-26378
16.0997	21799
16.0994	134954
16.0991	-22705
16.0988	-148265
16.0985	-278667
16.0982	-44556
16.0979	-141323
16.0976	-402721
16.0972	-121045
16.0969	-403328
16.0966	9707
16.0963	-209391
16.0960	99615
16.0957	-394027
16.0954	-134640
16.0951	-55324
16.0948	-3679
16.0945	-10585
16.0941	-151151
16.0938	28519
16.0935	-68892
16.0932	-148525
16.0929	-24853
16.0926	-270035
16.0923	-116806
16.0920	6696
16.0917	-41050
16.0914	-216141
16.0910	-275305
16.0907	60662
16.0904	-121253
16.0901	-170150
16.0898	20275
16.0895	-94072
16.0892	-23175
16.0889	-97453
16.0886	-56913
16.0883	-123282
16.0879	-172460
16.0876	-95471
16.0873	-20198
16.0870	-92517
16.0867	-486887
16.0864	-398417
16.0861	-202703
16.0858	-33936
16.0855	-60773
16.0851	-47970
16.0848	-30317
16.0845	-254619
16.0842	-244238
16.0839	52498
16.0836	-43476
16.0833	-215027
16.0830	-219557
16.0827	-119261
16.0824	-203320
16.0820	49463
16.0817	195457
16.0814	-152712
16.0811	-258756
16.0808	-76690
16.0805	-278784
16.0802	-132870
16.0799	-3606
16.0796	-70683
16.0793	-25454
16.0789	-146744
16.0786	185962
16.0783	50651
16.0780	163844
16.0777	-284076
16.0774	-113834
16.0771	-173522
16.0768	66878
16.0765	-71664
16.0762	941
16.0758	-244934
16.0755	-124683
16.0752	-179387
16.0749	-198110
16.0746	-91060
16.0743	39837
16.0740	-71451
16.0737	-317631
16.0734	122235
16.0731	-358696
16.0727	-27444
16.0724	-32310
16.0721	-115759
16.0718	-291339
16.0715	-254049
16.0712	10436
16.0709	-78078
16.0706	-184274
16.0703	-106485
16.0699	-160741
16.0696	-81078
16.0693	-262930
16.0690	-55836
16.0687	6802
16.0684	-205157
16.0681	-273004
16.0678	-286934
16.0675	5779
16.0672	-182789
16.0668	-147471
16.0665	-241297
16.0662	-10524
16.0659	-260934
16.0656	233987
16.0653	-99548
16.0650	-93474
16.0647	-77254
16.0644	-209101
16.0641	121887
16.0637	-73006
16.0634	-113142
16.0631	-273623
16.0628	-111742
16.0625	-225341
16.0622	-40734
16.0619	-139326
16.0616	27291
16.0613	-269659
16.0610	-227297
16.0606	9808
16.0603	-90322
16.0600	-232074
16.0597	-17349
16.0594	-334439
16.0591	-261360
16.0588	-212083
16.0585	65056
16.0582	-14127
16.0578	-232460
16.0575	-159870
16.0572	-258948
16.0569	-142738
16.0566	-12695
16.0563	-89316
16.0560	-21883
16.0557	-13761
16.0554	-99223
16.0551	-107507
16.0547	-151340
16.0544	-40884
16.0541	-250170
16.0538	-109299
16.0535	-115254
16.0532	-172208
16.0529	-217972
16.0526	-85609
16.0523	-176700
16.0520	-30084
16.0516	-225716
16.0513	83907
16.0510	-124436
16.0507	-242460
16.0504	-67187
16.0501	-70451
16.0498	-169310
16.0495	-477067
16.0492	-40937
16.0489	-608116
16.0485	-33787
16.0482	-26877
16.0479	-53379
16.0476	-308330
16.0473	27587
16.0470	-177399
16.0467	-174373
16.0464	-315250
16.0461	-208480
16.0457	-269273
16.0454	-75496
16.0451	-160607
16.0448	-443892
16.0445	-121216
16.0442	678
16.0439	-167820
16.0436	-149067
16.0433	20799
16.0430	-289830
16.0426	-207810
[truncated: 63,536 more rows]
