# Supplementary material for: Evaluation of benzocaine-based anesthetic gel in anuran skins extracts: A case study using the frog Lithodytes lineatus (Anura: Leptodactylidae)
Source: PLoS One. 2020 Dec 8;15(12):e0243654. doi: 10.1371/journal.pone.0243654 (PMC7723253; doi:10.1371/journal.pone.0243654)
Supplement: S9 File — In the caption, UFAC corresponds to individuals collected at the Federal University of Acre. (CSV) [file pone.0243654.s009.csv]

16.6656	-1267380
16.6653	-1270566
16.6650	-1511212
16.6647	-1527275
16.6644	-1416726
16.6640	-1307556
16.6637	-1705116
16.6634	-1366426
16.6631	-1046147
16.6628	-1532778
16.6625	-1573798
16.6622	-1474608
16.6619	-1455071
16.6616	-1567182
16.6613	-1412475
16.6609	-1311145
16.6606	-1161527
16.6603	-1449799
16.6600	-1460194
16.6597	-1488070
16.6594	-1254415
16.6591	-1267244
16.6588	-1190794
16.6585	-1344194
16.6581	-1359318
16.6578	-1146758
16.6575	-1635027
16.6572	-1387114
16.6569	-1402887
16.6566	-1356455
16.6563	-1021527
16.6560	-1377293
16.6557	-1249663
16.6554	-1347510
16.6550	-1192318
16.6547	-1295382
16.6544	-1283754
16.6541	-1441194
16.6538	-1240034
16.6535	-1442853
16.6532	-1626387
16.6529	-1632411
16.6526	-1453973
16.6523	-1765188
16.6519	-1448389
16.6516	-1506868
16.6513	-1416745
16.6510	-1435222
16.6507	-1382195
16.6504	-1317452
16.6501	-1327025
16.6498	-1561461
16.6495	-1455487
16.6492	-1559863
16.6488	-1398399
16.6485	-1310357
16.6482	-1563623
16.6479	-1751178
16.6476	-1437558
16.6473	-1131851
16.6470	-1376019
16.6467	-1569125
16.6464	-1469699
16.6461	-1393982
16.6457	-1450756
16.6454	-1586395
16.6451	-1157382
16.6448	-1542903
16.6445	-1454321
16.6442	-1276825
16.6439	-969529
16.6436	-1420491
16.6433	-1510813
16.6429	-1199496
16.6426	-1597709
16.6423	-1430654
16.6420	-1424756
16.6417	-1784228
16.6414	-1285161
16.6411	-1298791
16.6408	-1208155
16.6405	-1215213
16.6402	-1271953
16.6398	-1383464
16.6395	-1602570
16.6392	-1434180
16.6389	-1593074
16.6386	-1502876
16.6383	-1450569
16.6380	-1383621
16.6377	-1185959
16.6374	-1530208
16.6371	-1064075
16.6367	-1307047
16.6364	-1321771
16.6361	-1588697
16.6358	-1751778
16.6355	-1521048
16.6352	-1687355
16.6349	-1476533
16.6346	-1558028
16.6343	-1392380
16.6340	-1486115
16.6336	-1560896
16.6333	-1285766
16.6330	-1568799
16.6327	-1447161
16.6324	-1429499
16.6321	-1338757
16.6318	-1257576
16.6315	-1480392
16.6312	-1473122
16.6308	-1365106
16.6305	-1166611
16.6302	-1558150
16.6299	-1577852
16.6296	-1538045
16.6293	-1216952
16.6290	-1801212
16.6287	-1432665
16.6284	-1793507
16.6281	-1640462
16.6277	-1248279
16.6274	-1285895
16.6271	-1440187
16.6268	-1646485
16.6265	-1577037
16.6262	-1414058
16.6259	-1454632
16.6256	-1562479
16.6253	-1666759
16.6250	-1509913
16.6246	-1623411
16.6243	-1764001
16.6240	-1444533
16.6237	-1468057
16.6234	-1281937
16.6231	-1325631
16.6228	-1527721
16.6225	-1200498
16.6222	-1780207
16.6219	-1481988
16.6215	-1574791
16.6212	-1519157
16.6209	-1484775
16.6206	-1355362
16.6203	-1661774
16.6200	-1442797
16.6197	-1469890
16.6194	-1497973
16.6191	-1564934
16.6188	-1723047
16.6184	-1516103
16.6181	-1616717
16.6178	-1327098
16.6175	-1320148
16.6172	-1446949
16.6169	-1526898
16.6166	-1382412
16.6163	-1272431
16.6160	-1458963
16.6156	-1373062
16.6153	-1760160
16.6150	-1800795
16.6147	-1611000
16.6144	-1431481
16.6141	-1595953
16.6138	-1679812
16.6135	-1210283
16.6132	-1569013
16.6129	-1622174
16.6125	-1655664
16.6122	-1523537
16.6119	-1391088
16.6116	-1483050
16.6113	-1796336
16.6110	-1235193
16.6107	-1659691
16.6104	-1305078
16.6101	-1385917
16.6098	-1387190
16.6094	-1542403
16.6091	-1455196
16.6088	-1565149
16.6085	-1504484
16.6082	-1228305
16.6079	-1667284
16.6076	-1693354
16.6073	-1400299
16.6070	-1469505
16.6067	-1308606
16.6063	-1372850
16.6060	-1433363
16.6057	-1584439
16.6054	-1406161
16.6051	-1368829
16.6048	-1418435
16.6045	-1600892
16.6042	-1427869
16.6039	-1311702
16.6035	-1374332
16.6032	-1218966
16.6029	-1350447
16.6026	-1364839
16.6023	-1721159
16.6020	-1495837
16.6017	-1279461
16.6014	-1649506
16.6011	-1362235
16.6008	-1440851
16.6004	-1295328
16.6001	-1429821
16.5998	-1370655
16.5995	-1467712
16.5992	-1462791
16.5989	-1420742
16.5986	-1353472
16.5983	-1628374
16.5980	-1752270
16.5977	-1548180
16.5973	-1247377
16.5970	-1514280
16.5967	-1756330
16.5964	-1659020
16.5961	-1221404
16.5958	-1197216
16.5955	-1472616
16.5952	-1447095
16.5949	-1688167
16.5946	-1303353
16.5942	-1314688
16.5939	-1342318
16.5936	-1578585
16.5933	-1220873
16.5930	-1628986
16.5927	-1313921
16.5924	-1237796
16.5921	-1467264
16.5918	-1222718
16.5914	-1560634
16.5911	-1515981
16.5908	-1318751
16.5905	-1655648
16.5902	-1455015
16.5899	-1672428
16.5896	-1279406
16.5893	-1387258
16.5890	-1638386
16.5887	-1349684
16.5883	-1521133
16.5880	-1299379
16.5877	-1370708
16.5874	-1482515
16.5871	-1354568
16.5868	-1686977
16.5865	-1529877
16.5862	-1624093
16.5859	-1719563
16.5856	-1101003
16.5852	-1646409
16.5849	-1714611
16.5846	-1504477
16.5843	-1326438
16.5840	-1584495
16.5837	-1523022
16.5834	-1319016
16.5831	-1542524
16.5828	-1357248
16.5825	-1496923
16.5821	-1566071
16.5818	-1510335
16.5815	-1311734
16.5812	-1458670
16.5809	-1769904
16.5806	-1285598
16.5803	-1214183
16.5800	-1604671
16.5797	-1580770
16.5794	-1325485
16.5790	-1424360
16.5787	-1673720
16.5784	-1461603
16.5781	-1763766
16.5778	-1423335
16.5775	-1249977
16.5772	-1598783
16.5769	-1598050
16.5766	-1569803
16.5762	-1545782
16.5759	-1387871
16.5756	-1612826
16.5753	-1461811
16.5750	-1528037
16.5747	-1634731
16.5744	-1562011
16.5741	-1594852
16.5738	-1446118
16.5735	-1635755
16.5731	-1427503
16.5728	-1474307
16.5725	-1174496
16.5722	-1663739
16.5719	-1482664
16.5716	-1302723
16.5713	-1565795
16.5710	-1352990
16.5707	-1399229
16.5704	-1494771
16.5700	-1720496
16.5697	-1412626
16.5694	-1688852
16.5691	-1402832
16.5688	-1247078
16.5685	-1466734
16.5682	-1621147
16.5679	-1334353
16.5676	-1456575
16.5673	-1393016
16.5669	-1154269
16.5666	-1248094
16.5663	-1358459
16.5660	-1421455
16.5657	-1179253
16.5654	-1502020
16.5651	-1684592
16.5648	-1380762
16.5645	-1508522
16.5641	-1559749
16.5638	-1610556
16.5635	-1651920
16.5632	-1225421
16.5629	-1298863
16.5626	-1544801
16.5623	-1577807
16.5620	-1809281
16.5617	-1342911
16.5614	-1606163
16.5610	-1251344
16.5607	-1143166
16.5604	-1430519
16.5601	-1507601
16.5598	-1178767
16.5595	-1566029
16.5592	-1343386
16.5589	-1440441
16.5586	-1572710
16.5583	-1155172
16.5579	-1332899
16.5576	-1463419
16.5573	-1465698
16.5570	-1620661
16.5567	-1822060
16.5564	-1533607
16.5561	-1510114
16.5558	-1379841
16.5555	-1453522
16.5552	-1748737
16.5548	-1475755
16.5545	-1214364
16.5542	-1635423
16.5539	-1666778
16.5536	-1353547
16.5533	-1425342
16.5530	-1795922
16.5527	-1298950
16.5524	-1177609
16.5520	-1438557
16.5517	-1454482
16.5514	-1727268
16.5511	-1577374
16.5508	-1357899
16.5505	-1414267
16.5502	-1686408
16.5499	-1457654
16.5496	-1387492
16.5493	-1370900
16.5489	-1385921
16.5486	-1438083
16.5483	-1469213
16.5480	-1315303
16.5477	-1102857
16.5474	-1567782
16.5471	-1674917
16.5468	-1356765
16.5465	-1533247
16.5462	-1276565
16.5458	-1599773
16.5455	-1440460
16.5452	-1587342
16.5449	-1409711
16.5446	-1289954
16.5443	-1670075
16.5440	-1528508
16.5437	-1362750
16.5434	-1418627
16.5431	-1202275
16.5427	-1579781
16.5424	-1333821
16.5421	-1576404
16.5418	-1478376
16.5415	-1569023
16.5412	-1346874
16.5409	-1470227
16.5406	-1505169
16.5403	-1695532
16.5400	-1470975
16.5396	-1674364
16.5393	-1623373
16.5390	-1335289
16.5387	-1548962
16.5384	-1484497
16.5381	-1322855
16.5378	-1823169
16.5375	-1555342
16.5372	-1343563
16.5368	-1638460
16.5365	-1628857
16.5362	-1403078
16.5359	-1612072
16.5356	-1528837
16.5353	-1435175
16.5350	-1743196
16.5347	-1552636
16.5344	-1439494
16.5341	-1819215
16.5337	-1530039
16.5334	-1566384
16.5331	-1278000
16.5328	-1185420
16.5325	-1492148
16.5322	-1332274
16.5319	-1548049
16.5316	-1422236
16.5313	-1334270
16.5310	-1613820
16.5306	-1520060
16.5303	-1434010
16.5300	-1590524
16.5297	-1489432
16.5294	-1451881
16.5291	-1491776
16.5288	-1253583
16.5285	-1339749
16.5282	-1612939
16.5279	-1502721
16.5275	-1613252
16.5272	-1499308
16.5269	-1347151
16.5266	-1426188
16.5263	-1550306
16.5260	-1540717
16.5257	-1599732
16.5254	-1840452
16.5251	-1492041
16.5247	-1379682
16.5244	-1492066
16.5241	-1385882
16.5238	-1554829
16.5235	-1419916
16.5232	-1337699
16.5229	-1920211
16.5226	-1452491
16.5223	-1232511
16.5220	-1576887
16.5216	-1595155
16.5213	-1439602
16.5210	-1702981
16.5207	-1376954
16.5204	-1438421
16.5201	-1502435
16.5198	-1542622
16.5195	-1650933
16.5192	-1724241
16.5189	-1558243
16.5185	-1682608
16.5182	-1296126
16.5179	-1682083
16.5176	-1693069
16.5173	-1545975
16.5170	-1481831
16.5167	-1571804
16.5164	-1523634
16.5161	-1617405
16.5158	-1433888
16.5154	-1222121
16.5151	-1621875
16.5148	-1509380
16.5145	-1454797
16.5142	-1724235
16.5139	-1541889
16.5136	-1732924
16.5133	-1569495
16.5130	-1640993
16.5127	-1889054
16.5123	-1662469
16.5120	-1670507
16.5117	-1372169
16.5114	-1605984
16.5111	-1381883
16.5108	-1411848
16.5105	-1516531
16.5102	-1346352
16.5099	-1394239
16.5095	-1239137
16.5092	-1114341
16.5089	-1568920
16.5086	-1385714
16.5083	-1303663
16.5080	-1679375
16.5077	-1635961
16.5074	-1386336
16.5071	-1469149
16.5068	-1342696
16.5064	-1448859
16.5061	-1313661
16.5058	-1379270
16.5055	-1010149
16.5052	-1338115
16.5049	-1371140
16.5046	-1285398
16.5043	-1339862
16.5040	-1843361
16.5037	-1462910
16.5033	-1650743
16.5030	-1503979
16.5027	-1507999
16.5024	-1330952
16.5021	-1585683
16.5018	-1461964
16.5015	-1490349
16.5012	-1714230
16.5009	-1404011
16.5006	-1713511
16.5002	-1385788
16.4999	-1399716
16.4996	-1529418
16.4993	-1764687
16.4990	-1373225
16.4987	-1442622
16.4984	-1394693
16.4981	-1596625
16.4978	-1653568
16.4974	-1344162
16.4971	-1883185
16.4968	-1578310
16.4965	-1369187
16.4962	-1488398
16.4959	-1420847
16.4956	-1317657
16.4953	-1661811
16.4950	-1508651
16.4947	-1418354
16.4943	-1668079
16.4940	-1281980
16.4937	-1459884
16.4934	-1450974
16.4931	-1394446
16.4928	-1458054
16.4925	-1430318
16.4922	-1836322
16.4919	-1789445
16.4916	-1900219
16.4912	-1659272
16.4909	-1618740
16.4906	-1605724
16.4903	-1482242
16.4900	-1510116
16.4897	-1540674
16.4894	-1590849
16.4891	-1354312
16.4888	-1473125
16.4885	-1286935
16.4881	-1473080
16.4878	-1555485
16.4875	-1623005
16.4872	-1575455
16.4869	-1504905
16.4866	-1592395
16.4863	-1317625
16.4860	-1522869
16.4857	-1652252
16.4853	-1394976
16.4850	-1462117
16.4847	-1468238
16.4844	-1673260
16.4841	-1523345
16.4838	-1430711
16.4835	-1566435
16.4832	-1214167
16.4829	-1504464
16.4826	-1539931
16.4822	-1497605
16.4819	-1844044
16.4816	-1696224
16.4813	-1393222
16.4810	-1303948
16.4807	-1407980
16.4804	-1766206
16.4801	-1378680
16.4798	-1285150
16.4795	-1304599
16.4791	-1257001
16.4788	-1480043
16.4785	-1726093
16.4782	-1299909
16.4779	-1577254
16.4776	-1541679
16.4773	-1388837
16.4770	-1564336
16.4767	-1794867
16.4764	-1431908
16.4760	-1581644
16.4757	-1571583
16.4754	-1503386
16.4751	-1663680
16.4748	-1389771
16.4745	-1716803
16.4742	-1603646
16.4739	-1674498
16.4736	-1318752
16.4733	-1350391
16.4729	-1166438
16.4726	-1634536
16.4723	-1393434
16.4720	-1319991
16.4717	-1565416
16.4714	-1798442
16.4711	-1502071
16.4708	-1619276
16.4705	-1594692
16.4701	-1135664
16.4698	-1511212
16.4695	-2014986
16.4692	-1416958
16.4689	-1483700
16.4686	-1682227
16.4683	-1660757
16.4680	-1343178
16.4677	-1539042
16.4674	-1490165
16.4670	-1624445
16.4667	-1994612
16.4664	-1510812
16.4661	-1372153
16.4658	-1357348
16.4655	-1546569
16.4652	-1643934
16.4649	-1716789
16.4646	-1705963
16.4643	-1513777
16.4639	-1495426
16.4636	-1414462
16.4633	-1431203
16.4630	-1396414
16.4627	-1567325
16.4624	-1494287
16.4621	-1895469
16.4618	-1510245
16.4615	-1425335
16.4612	-1598850
16.4608	-1584896
16.4605	-1649330
16.4602	-1660838
16.4599	-1635353
16.4596	-1644707
16.4593	-1522905
16.4590	-1543858
16.4587	-1593088
16.4584	-1334333
16.4580	-1219797
16.4577	-1712562
16.4574	-1616511
16.4571	-1595397
16.4568	-1545359
16.4565	-1420198
16.4562	-1425755
16.4559	-1382157
16.4556	-1454756
16.4553	-1529716
16.4549	-1543769
16.4546	-1761985
16.4543	-1647420
16.4540	-1573068
16.4537	-1691382
16.4534	-1494794
16.4531	-1768020
16.4528	-1473194
16.4525	-1630101
16.4522	-1526929
16.4518	-1376414
16.4515	-1641578
16.4512	-1646402
16.4509	-1765433
16.4506	-1510255
16.4503	-1370161
16.4500	-1462041
16.4497	-1621965
16.4494	-1367241
16.4491	-1614340
16.4487	-1682857
16.4484	-1615102
16.4481	-1524868
16.4478	-1590714
16.4475	-1657731
16.4472	-1150943
16.4469	-1723876
16.4466	-1408410
16.4463	-1446781
16.4459	-1940761
16.4456	-1406234
16.4453	-1595381
16.4450	-1641299
16.4447	-1438769
16.4444	-1611806
16.4441	-1574717
16.4438	-1780525
16.4435	-1332183
16.4432	-1291392
16.4428	-980475
16.4425	-1320109
16.4422	-1421733
16.4419	-1609129
16.4416	-1391419
16.4413	-1386406
16.4410	-1647115
16.4407	-1457132
16.4404	-1614794
16.4401	-1563942
16.4397	-1471430
16.4394	-1562907
16.4391	-1614722
16.4388	-1582968
16.4385	-2022766
16.4382	-1437402
16.4379	-1425521
16.4376	-1492520
16.4373	-1246699
16.4370	-1523326
16.4366	-1492116
16.4363	-1479150
16.4360	-1585375
16.4357	-1402795
16.4354	-1486345
16.4351	-1503171
16.4348	-1292084
16.4345	-1885484
16.4342	-1704718
16.4339	-1426541
16.4335	-1341381
16.4332	-1659157
16.4329	-1357998
16.4326	-1592474
16.4323	-1601305
16.4320	-1471956
16.4317	-1553781
16.4314	-1619713
16.4311	-1420195
16.4307	-1296291
16.4304	-1480220
16.4301	-1374196
16.4298	-1293846
16.4295	-1654936
16.4292	-1587414
16.4289	-1621524
16.4286	-1649575
16.4283	-1367670
16.4280	-1681901
16.4276	-1614189
16.4273	-1569878
16.4270	-1516115
16.4267	-1571649
16.4264	-1284845
16.4261	-1296053
16.4258	-1257937
16.4255	-1518518
16.4252	-1261099
16.4249	-1624390
16.4245	-1244488
16.4242	-1835084
16.4239	-1367536
16.4236	-1540570
16.4233	-1437181
16.4230	-1397945
16.4227	-1686692
16.4224	-1545758
16.4221	-1368321
16.4218	-1276946
16.4214	-2111183
16.4211	-1319158
16.4208	-1545616
16.4205	-1432878
16.4202	-1480728
16.4199	-1085949
16.4196	-1573339
16.4193	-1581604
16.4190	-1695748
16.4186	-1744375
16.4183	-1334454
16.4180	-1575135
16.4177	-1599441
16.4174	-1758310
16.4171	-1503598
16.4168	-1428509
16.4165	-1548632
16.4162	-1621604
16.4159	-1543584
16.4155	-1966221
16.4152	-1389786
16.4149	-1399194
16.4146	-1526953
16.4143	-1774834
16.4140	-1441106
16.4137	-1585701
16.4134	-1716252
16.4131	-1457713
16.4128	-1423574
16.4124	-1626715
16.4121	-1540141
16.4118	-1560938
16.4115	-1420937
16.4112	-1516652
16.4109	-1809184
16.4106	-1463369
16.4103	-1458688
16.4100	-1471448
16.4097	-1794099
16.4093	-1168335
16.4090	-1487706
16.4087	-1173146
16.4084	-1476657
16.4081	-1495759
16.4078	-1514019
16.4075	-1397260
16.4072	-1614715
16.4069	-1446938
16.4065	-1248319
16.4062	-1566788
16.4059	-1192174
16.4056	-1786948
16.4053	-1307436
16.4050	-1529947
16.4047	-1601717
16.4044	-1337576
16.4041	-1320944
16.4038	-1975851
16.4034	-1275223
16.4031	-1410208
16.4028	-1670864
16.4025	-1580199
16.4022	-1652719
16.4019	-1419845
16.4016	-1705384
16.4013	-1178858
16.4010	-1425137
16.4007	-1128597
16.4003	-1545838
16.4000	-1613230
16.3997	-1451733
16.3994	-1686688
16.3991	-1419633
16.3988	-1275325
16.3985	-1385603
16.3982	-1368217
16.3979	-1805918
16.3976	-1442762
16.3972	-1567487
16.3969	-1557754
16.3966	-1320964
16.3963	-1199131
16.3960	-1349308
16.3957	-1511836
16.3954	-1510082
16.3951	-1419276
16.3948	-1445537
16.3945	-1587801
16.3941	-1427456
16.3938	-1274978
16.3935	-1633942
16.3932	-1233330
16.3929	-1510134
16.3926	-1379603
16.3923	-1428850
16.3920	-1474428
16.3917	-1293944
16.3913	-1604289
16.3910	-1376765
16.3907	-1515668
16.3904	-1482540
16.3901	-1733690
16.3898	-1117052
16.3895	-1321206
16.3892	-1462272
16.3889	-1318817
16.3886	-1696388
16.3882	-1191451
16.3879	-1185861
16.3876	-1681301
16.3873	-1480073
16.3870	-1738553
16.3867	-1431990
16.3864	-1893461
16.3861	-1492529
16.3858	-1434448
16.3855	-1599222
16.3851	-1479609
16.3848	-1284325
16.3845	-1304670
16.3842	-1376937
16.3839	-1306139
16.3836	-1403952
16.3833	-1416585
16.3830	-1413325
16.3827	-1652808
16.3824	-1626774
16.3820	-1466783
16.3817	-1529415
16.3814	-1459595
16.3811	-1567396
16.3808	-1589918
16.3805	-1338987
16.3802	-1631005
16.3799	-1654546
16.3796	-1596107
16.3792	-1325985
16.3789	-2004151
16.3786	-1567793
16.3783	-1707386
16.3780	-1460022
16.3777	-1490619
16.3774	-1597191
16.3771	-2039942
16.3768	-1467524
16.3765	-1225298
16.3761	-1590470
16.3758	-1777757
16.3755	-1243587
16.3752	-1590055
16.3749	-1452640
16.3746	-1517676
16.3743	-1596191
16.3740	-1322811
16.3737	-1512143
16.3734	-1496381
16.3730	-1785288
16.3727	-1778437
16.3724	-1594556
16.3721	-1802183
16.3718	-1483617
16.3715	-1434943
16.3712	-1521792
16.3709	-1719576
16.3706	-1453100
16.3703	-1727275
16.3699	-1658766
16.3696	-1294074
16.3693	-1688640
16.3690	-1803420
16.3687	-1284362
16.3684	-1427942
16.3681	-1492846
16.3678	-1460372
16.3675	-1494232
16.3672	-1380814
16.3668	-1736530
16.3665	-1337844
16.3662	-1814792
16.3659	-1490148
16.3656	-1450953
16.3653	-1561617
16.3650	-1504922
16.3647	-1275445
16.3644	-1517790
16.3640	-1299935
16.3637	-1604205
16.3634	-1349782
16.3631	-1967956
16.3628	-1456384
16.3625	-1496604
16.3622	-1350899
16.3619	-1549680
16.3616	-1520443
16.3613	-1419370
16.3609	-1575930
16.3606	-1779706
16.3603	-1515405
16.3600	-1435670
16.3597	-1484266
16.3594	-1669311
16.3591	-1577744
16.3588	-1534884
16.3585	-1367584
16.3582	-1747651
16.3578	-1556655
16.3575	-1814646
16.3572	-1890192
16.3569	-1528371
16.3566	-1555053
16.3563	-1582164
16.3560	-1656759
16.3557	-1354138
16.3554	-1330486
16.3551	-1532592
16.3547	-1585702
16.3544	-1509466
16.3541	-1480811
16.3538	-1496017
16.3535	-1516120
16.3532	-1857717
16.3529	-1461538
16.3526	-1411942
16.3523	-1516987
16.3519	-1380037
16.3516	-1654932
16.3513	-1648534
16.3510	-1418596
16.3507	-1751348
16.3504	-1431507
16.3501	-1184414
16.3498	-1256985
16.3495	-1887177
16.3492	-1485639
16.3488	-1507589
16.3485	-1248377
16.3482	-1571624
16.3479	-1648761
16.3476	-1820020
16.3473	-1616366
16.3470	-1611674
16.3467	-1692924
16.3464	-1789582
16.3461	-1458013
16.3457	-1556684
16.3454	-1533663
16.3451	-1312878
16.3448	-1325292
16.3445	-1473622
16.3442	-1432617
16.3439	-1535419
16.3436	-1739119
16.3433	-1379291
16.3430	-1726955
16.3426	-1343490
16.3423	-1677513
16.3420	-1621305
16.3417	-1552760
16.3414	-1667349
16.3411	-1847467
16.3408	-1697316
16.3405	-1688687
16.3402	-1697462
16.3398	-1589458
16.3395	-1457074
16.3392	-1413708
16.3389	-1636762
16.3386	-1137244
16.3383	-1685585
16.3380	-1176145
16.3377	-1552330
16.3374	-1303310
16.3371	-1532274
16.3367	-1572179
16.3364	-1843597
16.3361	-1545747
16.3358	-1396419
16.3355	-1554926
16.3352	-1071323
16.3349	-1550148
16.3346	-1615108
16.3343	-1848300
16.3340	-1560836
16.3336	-1614649
16.3333	-1348888
16.3330	-1140279
16.3327	-1887534
16.3324	-1337418
16.3321	-1414428
16.3318	-1609684
16.3315	-1263590
16.3312	-1420537
16.3309	-1169794
16.3305	-1432414
16.3302	-1724520
16.3299	-1486011
16.3296	-1382197
16.3293	-1364728
16.3290	-1587627
16.3287	-1302264
16.3284	-1687747
16.3281	-1570717
16.3278	-1469482
16.3274	-1429304
16.3271	-1265700
16.3268	-1317233
16.3265	-1399812
16.3262	-1296758
16.3259	-1363115
16.3256	-1394737
16.3253	-1757712
16.3250	-1549947
16.3246	-1306500
16.3243	-1628533
16.3240	-1495293
16.3237	-1383845
16.3234	-1701866
16.3231	-1641340
16.3228	-1632525
16.3225	-1793112
16.3222	-1700734
16.3219	-1764507
16.3215	-1495100
16.3212	-1406685
16.3209	-1373465
16.3206	-1214427
16.3203	-1598131
16.3200	-1755666
16.3197	-1764144
16.3194	-1348770
16.3191	-1375227
16.3188	-1448279
16.3184	-1655392
16.3181	-1183129
16.3178	-1740488
16.3175	-1350410
16.3172	-1499182
16.3169	-1717750
16.3166	-1227907
16.3163	-1490427
16.3160	-1622867
16.3157	-1678981
16.3153	-1444415
16.3150	-1510161
16.3147	-1467583
16.3144	-1708468
16.3141	-1396484
16.3138	-1268233
16.3135	-1718041
16.3132	-1446141
16.3129	-1468173
16.3125	-1619423
16.3122	-1568101
16.3119	-1372771
16.3116	-1360750
16.3113	-1509991
16.3110	-1442615
16.3107	-1799237
16.3104	-1458372
16.3101	-1515940
16.3098	-1231557
16.3094	-1609443
16.3091	-1133886
16.3088	-1391090
16.3085	-1379336
16.3082	-1623360
16.3079	-1405505
16.3076	-1352971
16.3073	-1535526
16.3070	-1268198
16.3067	-1480708
16.3063	-1668458
16.3060	-1359701
16.3057	-1487924
16.3054	-1794299
16.3051	-1657997
16.3048	-1460119
16.3045	-1469265
16.3042	-1722526
16.3039	-1623723
16.3036	-1659002
16.3032	-1663391
16.3029	-1583646
16.3026	-1473029
16.3023	-1556379
16.3020	-1383592
16.3017	-1126617
16.3014	-1404865
16.3011	-1508413
16.3008	-1607613
16.3004	-1636127
16.3001	-1502881
16.2998	-1380071
16.2995	-1648801
16.2992	-1769471
16.2989	-1863978
16.2986	-1484054
16.2983	-1714234
16.2980	-1570810
16.2977	-1234810
16.2973	-1703015
16.2970	-1345580
16.2967	-1525251
16.2964	-1820961
16.2961	-1524013
16.2958	-1468773
16.2955	-1860687
16.2952	-1281491
16.2949	-1503167
16.2946	-1321498
16.2942	-1181732
16.2939	-1467169
16.2936	-1633998
16.2933	-1591134
16.2930	-1547204
16.2927	-1549301
16.2924	-1598293
16.2921	-1508190
16.2918	-1439952
16.2915	-1521908
16.2911	-1355146
16.2908	-1480080
16.2905	-1388619
16.2902	-1622951
16.2899	-1696645
16.2896	-1819677
16.2893	-1553408
16.2890	-1540946
16.2887	-1430881
16.2884	-1292759
16.2880	-1661196
16.2877	-1395519
16.2874	-1526945
16.2871	-1669558
16.2868	-1500619
16.2865	-1396593
16.2862	-1249161
16.2859	-1507166
16.2856	-1466184
16.2852	-1310814
16.2849	-1644603
16.2846	-1553834
16.2843	-1630306
16.2840	-1513599
16.2837	-1558640
16.2834	-1493585
16.2831	-1542880
16.2828	-1313121
16.2825	-1272222
16.2821	-1777297
16.2818	-1524350
16.2815	-1686557
16.2812	-1651146
16.2809	-1186583
16.2806	-1459860
16.2803	-1587360
16.2800	-1418872
16.2797	-1556877
16.2794	-1483001
16.2790	-1601963
16.2787	-1456930
16.2784	-1399186
16.2781	-1761689
16.2778	-1292588
16.2775	-1301095
16.2772	-1520457
16.2769	-1715649
16.2766	-1436240
16.2763	-1975706
16.2759	-1385588
16.2756	-1536595
16.2753	-1730062
16.2750	-1856630
16.2747	-1624594
16.2744	-1641627
16.2741	-1464593
16.2738	-1383772
16.2735	-1644355
16.2731	-1365207
16.2728	-1776044
16.2725	-1591224
16.2722	-1496468
16.2719	-1377285
16.2716	-1508665
16.2713	-1422945
16.2710	-1651225
16.2707	-1714933
16.2704	-1597310
16.2700	-1687977
16.2697	-1353552
16.2694	-1549500
16.2691	-1810434
16.2688	-1682897
16.2685	-1598059
16.2682	-1710237
16.2679	-1530149
16.2676	-1587390
16.2673	-1762555
16.2669	-1387553
16.2666	-1481838
16.2663	-1505040
16.2660	-1259289
16.2657	-1685336
16.2654	-1599410
16.2651	-1727750
16.2648	-1327296
16.2645	-1203002
16.2642	-1539595
16.2638	-1462692
16.2635	-1718596
16.2632	-1608413
16.2629	-1173471
16.2626	-1664045
16.2623	-1487310
16.2620	-1531154
16.2617	-1377626
16.2614	-1391164
16.2611	-1676609
16.2607	-1310496
16.2604	-1466436
16.2601	-1610619
16.2598	-1547139
16.2595	-1573187
16.2592	-1370579
16.2589	-1652366
16.2586	-1757081
16.2583	-1593943
16.2579	-1606317
16.2576	-1475393
16.2573	-1601185
16.2570	-1491656
16.2567	-1617733
16.2564	-1752534
16.2561	-1346300
16.2558	-1600716
16.2555	-1549013
16.2552	-1599322
16.2548	-1490651
16.2545	-1455164
16.2542	-1250211
16.2539	-1351096
16.2536	-1410142
16.2533	-1093036
16.2530	-1883394
16.2527	-1482365
16.2524	-1407471
16.2521	-1699788
16.2517	-1657252
16.2514	-1757664
16.2511	-1671049
16.2508	-1800049
16.2505	-1617961
16.2502	-1836682
16.2499	-1723361
16.2496	-1737167
16.2493	-1714065
16.2490	-1304863
16.2486	-1333090
16.2483	-1548077
16.2480	-1252843
16.2477	-1570427
16.2474	-1725607
16.2471	-1674006
16.2468	-1577552
16.2465	-1550974
16.2462	-1644809
16.2458	-1374777
16.2455	-1394497
16.2452	-1581986
16.2449	-1502983
16.2446	-1399189
16.2443	-1466818
16.2440	-1382936
16.2437	-1818361
16.2434	-1409895
16.2431	-1649216
16.2427	-1555395
16.2424	-1373895
16.2421	-1614232
16.2418	-1648570
16.2415	-1641805
16.2412	-1549622
16.2409	-1409062
16.2406	-1521584
16.2403	-1364039
16.2400	-1510292
16.2396	-1452038
16.2393	-1930472
16.2390	-1365855
16.2387	-1763793
16.2384	-1458986
16.2381	-1347625
16.2378	-1598288
16.2375	-1231349
16.2372	-1576247
16.2369	-1423845
16.2365	-1278242
16.2362	-1483500
16.2359	-1642502
16.2356	-1446417
16.2353	-1341180
16.2350	-1494548
16.2347	-1376858
16.2344	-1600259
16.2341	-1385059
16.2337	-1484847
16.2334	-1576104
16.2331	-1373311
16.2328	-1299491
16.2325	-1475938
16.2322	-1780780
16.2319	-1432867
16.2316	-1689076
16.2313	-1288459
16.2310	-1534386
16.2306	-1554437
16.2303	-1738890
16.2300	-1830735
16.2297	-1458246
16.2294	-1916138
16.2291	-1482219
16.2288	-1246506
16.2285	-1711533
16.2282	-1442834
16.2279	-1330652
16.2275	-1204710
16.2272	-1414995
16.2269	-1637797
16.2266	-1248118
16.2263	-1565058
16.2260	-1423225
16.2257	-1850609
16.2254	-1615716
16.2251	-1650382
16.2248	-1612496
16.2244	-1212477
16.2241	-1629554
16.2238	-1612658
16.2235	-1131560
16.2232	-1397826
16.2229	-1470442
16.2226	-1610073
16.2223	-1866914
16.2220	-1707827
16.2217	-1419206
16.2213	-1455440
16.2210	-1584257
16.2207	-1571714
16.2204	-1333229
16.2201	-1497718
16.2198	-1526059
16.2195	-1516761
16.2192	-1603058
16.2189	-1235105
16.2185	-1615566
16.2182	-1571267
16.2179	-1734496
16.2176	-1305631
16.2173	-1505926
16.2170	-1570952
16.2167	-1397042
16.2164	-1660950
16.2161	-1497112
16.2158	-1486606
16.2154	-1500153
16.2151	-1476671
16.2148	-1412150
16.2145	-1561894
16.2142	-1481049
16.2139	-1319710
16.2136	-1761110
16.2133	-1515129
16.2130	-1629285
16.2127	-1693486
16.2123	-1764449
16.2120	-1746084
16.2117	-1577809
16.2114	-1459208
16.2111	-1573504
16.2108	-1842049
16.2105	-1320801
16.2102	-1635324
16.2099	-1427430
16.2096	-1574362
16.2092	-1614826
16.2089	-1888060
16.2086	-1742395
16.2083	-1411032
16.2080	-1392613
16.2077	-1482537
16.2074	-1587058
16.2071	-1601771
16.2068	-1206560
16.2064	-1483269
16.2061	-1490413
16.2058	-1506823
16.2055	-1824249
16.2052	-1545899
16.2049	-1525258
16.2046	-1675960
16.2043	-1295744
16.2040	-1547866
16.2037	-1520186
16.2033	-1500210
16.2030	-1366889
16.2027	-1444242
16.2024	-1481952
16.2021	-1675395
16.2018	-1405934
16.2015	-1678400
16.2012	-1567935
16.2009	-1743659
16.2006	-1638050
16.2002	-1657135
16.1999	-1555800
16.1996	-1761351
16.1993	-1551905
16.1990	-1400003
16.1987	-1535488
16.1984	-1591327
16.1981	-1726698
16.1978	-1458514
16.1975	-1675454
16.1971	-1423719
16.1968	-1389267
16.1965	-1703747
16.1962	-1431580
16.1959	-1485244
16.1956	-1447869
16.1953	-1531039
16.1950	-1795997
16.1947	-1748290
16.1943	-1648739
16.1940	-1587666
16.1937	-1696626
16.1934	-1617726
16.1931	-1495409
16.1928	-1595996
16.1925	-1338142
16.1922	-1698192
16.1919	-1354011
16.1916	-1483490
16.1912	-1826251
16.1909	-1141564
16.1906	-1359776
16.1903	-1439964
16.1900	-1600230
16.1897	-1262864
16.1894	-1456312
16.1891	-1718844
16.1888	-1591541
16.1885	-1805474
16.1881	-1546962
16.1878	-1436833
16.1875	-1741126
16.1872	-1309128
16.1869	-1573865
16.1866	-1277674
16.1863	-1293722
16.1860	-1488223
16.1857	-1496786
16.1854	-1579424
16.1850	-1634709
16.1847	-1412878
16.1844	-1472772
16.1841	-1509495
16.1838	-1442526
16.1835	-1427906
16.1832	-1654751
16.1829	-1768125
16.1826	-1475323
16.1823	-1531033
16.1819	-1248765
16.1816	-1403827
16.1813	-1490337
16.1810	-1560000
16.1807	-1460670
16.1804	-1573396
16.1801	-1197400
16.1798	-1724954
16.1795	-1441027
16.1791	-1577022
16.1788	-1636722
16.1785	-1602311
16.1782	-1763389
16.1779	-1594045
16.1776	-1695461
16.1773	-1453581
16.1770	-1665742
16.1767	-2013444
16.1764	-1517328
16.1760	-1907170
16.1757	-1576510
16.1754	-1382988
16.1751	-1456459
16.1748	-1739793
16.1745	-1871897
16.1742	-1549874
16.1739	-1474182
16.1736	-1798559
16.1733	-1526036
16.1729	-1485640
16.1726	-1640773
16.1723	-1636561
16.1720	-1295108
16.1717	-1273380
16.1714	-1550637
16.1711	-1561514
16.1708	-1483256
16.1705	-1722014
16.1702	-1271861
16.1698	-1605252
16.1695	-1480874
16.1692	-1539646
16.1689	-1517475
16.1686	-1511954
16.1683	-1585896
16.1680	-1138643
16.1677	-1336992
16.1674	-1531628
16.1670	-1628851
16.1667	-1787270
16.1664	-1402468
16.1661	-1651107
16.1658	-1646278
16.1655	-1560806
16.1652	-1436324
16.1649	-1169904
16.1646	-1512742
16.1643	-1834275
16.1639	-1682110
16.1636	-1353448
16.1633	-1489003
16.1630	-1711585
16.1627	-1309821
16.1624	-1380293
16.1621	-1379124
16.1618	-1536189
16.1615	-1688550
16.1612	-1797256
16.1608	-1370794
16.1605	-1233301
16.1602	-1520584
16.1599	-1627785
16.1596	-1708374
16.1593	-1488333
16.1590	-1622434
16.1587	-1615346
16.1584	-1440114
16.1581	-1544141
16.1577	-1452384
16.1574	-1407879
16.1571	-1489531
16.1568	-1480116
16.1565	-1825696
16.1562	-1400732
16.1559	-1548867
16.1556	-1526400
16.1553	-1565095
16.1550	-1446166
16.1546	-1411425
16.1543	-1285395
16.1540	-1552288
16.1537	-1605581
16.1534	-1360171
16.1531	-1507710
16.1528	-1352634
16.1525	-1811017
16.1522	-1400147
16.1518	-1552556
16.1515	-1373424
16.1512	-1568225
16.1509	-1638068
16.1506	-1152950
16.1503	-1368504
16.1500	-1337326
16.1497	-1521169
16.1494	-1577037
16.1491	-1717038
16.1487	-1444356
16.1484	-1582197
16.1481	-1893201
16.1478	-1588148
16.1475	-1693935
16.1472	-1664699
16.1469	-1605310
16.1466	-1865661
16.1463	-1563803
16.1460	-1396481
16.1456	-1520236
16.1453	-1553768
16.1450	-1597219
16.1447	-1485573
16.1444	-1505046
16.1441	-1245207
16.1438	-1846862
16.1435	-1469887
16.1432	-1563508
16.1429	-1584916
16.1425	-1633137
16.1422	-1621888
16.1419	-1228697
16.1416	-1568637
16.1413	-1752600
16.1410	-1810587
16.1407	-1481114
16.1404	-1742159
16.1401	-1063717
16.1397	-1572822
16.1394	-1591245
16.1391	-1809411
16.1388	-1730158
16.1385	-1210191
16.1382	-1756805
16.1379	-1579659
16.1376	-1365861
16.1373	-1466510
16.1370	-1296688
16.1366	-1812978
16.1363	-1672959
16.1360	-1365560
16.1357	-1244834
16.1354	-1356252
16.1351	-1733462
16.1348	-1555963
16.1345	-1426532
16.1342	-1461593
16.1339	-1399844
16.1335	-1471502
16.1332	-1568050
16.1329	-1512308
16.1326	-1540589
16.1323	-1442700
16.1320	-1699868
16.1317	-1677013
16.1314	-1499172
16.1311	-1379629
16.1308	-1431117
16.1304	-1471976
16.1301	-1469029
16.1298	-1809179
16.1295	-1758000
16.1292	-1409596
16.1289	-1255236
16.1286	-1244429
16.1283	-1442363
16.1280	-1484979
16.1276	-1454120
16.1273	-1455795
16.1270	-1278553
16.1267	-1546466
16.1264	-1573361
16.1261	-1506949
16.1258	-1388220
16.1255	-1574840
16.1252	-1701847
16.1249	-1490419
16.1245	-1292015
16.1242	-1564113
16.1239	-1920783
16.1236	-1414997
16.1233	-1748593
16.1230	-1520945
16.1227	-1629759
16.1224	-1302490
16.1221	-1347583
16.1218	-1295897
16.1214	-1520590
16.1211	-1180076
16.1208	-1334086
16.1205	-1471857
16.1202	-1558087
16.1199	-1496132
16.1196	-1764470
16.1193	-1756304
16.1190	-1272293
16.1187	-1313729
16.1183	-1420709
16.1180	-1375047
16.1177	-1613413
16.1174	-1757583
16.1171	-1677260
16.1168	-1530421
16.1165	-1472026
16.1162	-1545115
16.1159	-1505523
16.1156	-1573213
16.1152	-1461211
16.1149	-1329240
16.1146	-1472169
16.1143	-1527091
16.1140	-1369639
16.1137	-980724
16.1134	-1287756
16.1131	-1563197
16.1128	-1763773
16.1124	-1799289
16.1121	-1500526
16.1118	-1707204
16.1115	-1562653
16.1112	-1495310
16.1109	-1775873
16.1106	-2043571
16.1103	-1254997
16.1100	-1745241
16.1097	-1320248
16.1093	-1490142
16.1090	-1551239
16.1087	-1536966
16.1084	-1650308
16.1081	-1946043
16.1078	-1558030
16.1075	-1389498
16.1072	-1544612
16.1069	-1459630
16.1066	-1384249
16.1062	-1648421
16.1059	-1456877
16.1056	-1257760
16.1053	-1437860
16.1050	-1398475
16.1047	-1386053
16.1044	-1670379
16.1041	-1343524
16.1038	-1422807
16.1035	-1738462
16.1031	-1419685
16.1028	-1440778
16.1025	-1374862
16.1022	-1293534
16.1019	-1504423
16.1016	-1405914
16.1013	-1651447
16.1010	-1609182
16.1007	-1835220
16.1003	-1585487
16.1000	-1603066
16.0997	-1543989
16.0994	-1517695
16.0991	-1369328
16.0988	-1823150
16.0985	-1402576
16.0982	-1412774
16.0979	-1743928
16.0976	-1467379
16.0972	-1349423
16.0969	-1487134
16.0966	-1296386
16.0963	-1691486
16.0960	-1580750
16.0957	-1587344
16.0954	-1406824
16.0951	-1593103
16.0948	-1390805
16.0945	-1520771
16.0941	-1624636
16.0938	-1597726
16.0935	-1376121
16.0932	-1585805
16.0929	-1515204
16.0926	-1423544
16.0923	-1533563
16.0920	-1636880
16.0917	-1623555
16.0914	-1722650
16.0910	-1961114
16.0907	-1501553
16.0904	-1632997
16.0901	-1633620
16.0898	-1071497
16.0895	-1188343
16.0892	-1409546
16.0889	-1240485
16.0886	-1093216
16.0882	-1507097
16.0879	-1103489
16.0876	-1613670
16.0873	-1825293
16.0870	-1301378
16.0867	-1400765
16.0864	-1320678
16.0861	-1442943
16.0858	-1357219
16.0855	-1649314
16.0851	-1615659
16.0848	-1498807
16.0845	-1333863
16.0842	-1466404
16.0839	-1637334
16.0836	-1272263
16.0833	-1565481
16.0830	-1516561
16.0827	-1400978
16.0824	-1716323
16.0820	-1550250
16.0817	-1366302
16.0814	-1624837
16.0811	-1731989
16.0808	-1762208
16.0805	-1426284
16.0802	-1572319
16.0799	-1517572
16.0796	-1456709
16.0793	-1536562
16.0789	-1451042
16.0786	-1203023
16.0783	-1420653
16.0780	-1520762
16.0777	-1690475
16.0774	-1352009
16.0771	-1578336
16.0768	-1647355
16.0765	-1281835
16.0762	-1690686
16.0758	-1219216
16.0755	-1373913
16.0752	-1810647
16.0749	-1598246
16.0746	-1381505
16.0743	-1448746
16.0740	-1382506
16.0737	-1431706
16.0734	-1529350
16.0730	-1492712
16.0727	-1308399
16.0724	-1538461
16.0721	-1260160
16.0718	-1461250
16.0715	-1413711
16.0712	-1446009
16.0709	-1548133
16.0706	-1311412
16.0703	-1717243
16.0699	-1363704
16.0696	-1821692
16.0693	-1694913
16.0690	-1493691
16.0687	-1877895
16.0684	-1501450
16.0681	-1448740
16.0678	-1677382
16.0675	-1598915
16.0672	-1235785
16.0668	-1626099
16.0665	-1375560
16.0662	-1614358
16.0659	-1498725
16.0656	-1461487
16.0653	-1552522
16.0650	-1863599
16.0647	-1761834
16.0644	-1605444
16.0641	-1560957
16.0637	-1723850
16.0634	-1558796
16.0631	-1627605
16.0628	-1675730
16.0625	-1172761
16.0622	-1437293
16.0619	-1738346
16.0616	-1435477
16.0613	-1389196
16.0609	-1688536
16.0606	-1546025
16.0603	-1488502
16.0600	-1342607
16.0597	-1455303
16.0594	-1747059
16.0591	-1591434
16.0588	-1432900
16.0585	-1676353
16.0582	-1516554
16.0578	-1497663
16.0575	-1336645
16.0572	-1707631
16.0569	-1514954
16.0566	-1667747
16.0563	-1489139
16.0560	-1541031
16.0557	-1616692
16.0554	-1446999
16.0551	-1654006
16.0547	-1297366
16.0544	-1560333
16.0541	-1357178
16.0538	-1247556
16.0535	-1776338
16.0532	-1399354
16.0529	-1588862
16.0526	-1291506
16.0523	-1606984
16.0520	-1781153
16.0516	-1474711
16.0513	-1544269
16.0510	-1420279
16.0507	-1432530
16.0504	-1367093
16.0501	-1328466
16.0498	-1492235
16.0495	-1404509
16.0492	-1496051
16.0489	-1344705
16.0485	-1619158
16.0482	-1313712
16.0479	-1332685
16.0476	-1686728
16.0473	-1426977
16.0470	-1665528
16.0467	-1625243
16.0464	-1345250
16.0461	-1740768
16.0457	-1507173
16.0454	-1606774
[truncated: 63,536 more rows]
